# Supplementary material for: Crystal structure of N-(tert-but­oxy­carbon­yl)glycyl-(Z)-β-bromo­dehydro­alanine methyl ester [Boc–Gly–(β-Br)(Z)ΔAla–OMe]
Source: Acta Crystallogr Sect E Struct Rep Online. 2014 Nov 29;70(Pt 12):596–8. doi: 10.1107/S1600536814025677 (PMC4257433; doi:10.1107/S1600536814025677)
Supplement: Supplementary file 1 [file e-70-00596-sup1.cif]

##############################################################################
#                                                                            #
# This CIF contains the data in a paper accepted for publication in          #
# Acta Crystallographica Section E. It conforms to the requirements of       #
# Notes for Authors for Acta Crystallographica Section E, and has been       #
# peer reviewed under the auspices of the IUCr Commission on Journals.       #
#                                                                            #
# Full details of the Crystallographic Information File format               #
# are given in the paper "The Crystallographic Information File (CIF):       #
# a New Standard Archive File for Crystallography" by S. R. Hall, F. H.      #
# Allen and I. D. Brown [Acta Cryst. (1991), A47, 655-685].                  #
#                                                                            #
# The current version of the core CIF dictionary is obtainable from          #
# ftp://ftp.iucr.org/pub/cif_core.dic.                                       #
#                                                                            #
# Software is freely available for graphical display of the structure(s)     #
# in this CIF. For information consult the CIF software page                 #
# http://www.iucr.org/resources/cif/software.                                #
#                                                                            #
# This file may be used for bona fide research purposes within the           #
# scientific community so long as proper attribution is given to the journal # 
# article from which it was obtained.                                        #
#                                                                            #
##############################################################################
data_global
_audit_creation_method     SHELXL-2014/7
_journal_date_recd_electronic     2014-11-07
_journal_date_accepted     2014-11-24
_journal_name_full     'Acta Crystallographica, Section E'
_journal_year     2014
_journal_volume     70
_journal_issue     12
_journal_page_first     596
_journal_page_last     598
_journal_paper_category     GO
_journal_paper_doi     10.1107/S1600536814025677
_journal_coeditor_code     HB7312
_publ_contact_author_name     'Bartosz Zarychta'
_publ_contact_author_address
; Faculty of Chemistry
  University of Opole
  Oleska 48
  45-052 Opole
  Poland
;
_publ_contact_author_email     bzarychta@uni.opole.pl
_publ_section_title
;
Crystal structure of
<i>N</i>-(<i>tert</i>-butoxycarbonyl)glycyl-(<i>Z</i>)-\b-bromodehydroalanine
methyl ester [Boc--Gly--(\b-Br)^(^<i>^Z^</i>^)^\DAla--OMe]
;
loop_
    _publ_author_name
    _publ_author_address
    'Lenartowicz, Pawe\/l'
; Faculty of Chemistry
  University of Opole
  Oleska 48
  45-052 Opole
  Poland
;
    'Makowski, Maciej'
; Faculty of Chemistry
  University of Opole
  Oleska 48
  45-052 Opole
  Poland
;
    'Zarychta, Bartosz'
; Faculty of Chemistry
  University of Opole
  Oleska 48
  45-052 Opole
  Poland
;
    'Ejsmont, Krzysztof'
; Faculty of Chemistry
  University of Opole
  Oleska 48
  45-052 Opole
  Poland
;
_publ_section_synopsis
;
In a dehydroamino acid with a C\\db C bond between the \a- and \b-C atoms, the
amino acid residues are linked <i>trans</i> to each other and there are no
strong intramolecular hydrogen bonds. The torsion angles indicate a
non-helical conformation of the molecule.
;
data_I
_database_code_depnum_ccdc_archive 'CCDC 1035539'
_audit_creation_method     SHELXL-2013
_chemical_name_systematic
;
<i>N</i>-(<i>tert</i>-Butoxycarbonyl)glycyl-(<i>Z</i>)-\b-bromodehydroalanine
methyl ester
;
_chemical_name_common
        'N-(tert-butoxycarbonyl)glycyl-(Z)-\b-bromo-dehydroalanine methyl ester'
_chemical_formula_moiety     'C11 H17 Br N2 O5'
_chemical_formula_sum     'C11 H17 Br N2 O5'
_chemical_formula_iupac     'C11 H17 Br N2 O5'
_chemical_formula_weight     337.17
_chemical_melting_point     ?
_shelx_space_group_comment
;
The symmetry employed for this shelxl refinement is uniquely defined
by the following loop, which should always be used as a source of
symmetry information in preference to the above space-group names.
They are only intended as comments.
;
_space_group_crystal_system     triclinic
_space_group_name_H-M_alt     'P -1'
_space_group_name_Hall     '-P 1'
loop_
    _space_group_symop_operation_xyz
    'x, y, z'
    '-x, -y, -z'
_cell_length_a     9.0431(4)
_cell_length_b     9.3160(4)
_cell_length_c     9.7540(4)
_cell_angle_alpha     83.381(3)
_cell_angle_beta     75.420(4)
_cell_angle_gamma     64.863(4)
_cell_volume     719.92(6)
_cell_formula_units_Z     2
_cell_measurement_reflns_used     4860
_cell_measurement_theta_min     3.2
_cell_measurement_theta_max     26.0
_cell_measurement_temperature     100.0
_exptl_crystal_description     'irregular'
_exptl_crystal_colour     'colourless'
_exptl_crystal_size_max     0.30
_exptl_crystal_size_mid     0.25
_exptl_crystal_size_min     0.20
_exptl_crystal_density_diffrn     1.555
_exptl_crystal_density_meas     ?
_exptl_crystal_density_method     'not measured'
_exptl_crystal_F_000     344
_exptl_absorpt_coefficient_mu     2.872
_exptl_absorpt_correction_type     multi-scan
_exptl_absorpt_process_details
;
(CrysAlis RED; Oxford Diffraction, 2010)
;
_shelx_estimated_absorpt_T_min     ?
_shelx_estimated_absorpt_T_max     ?
_exptl_absorpt_correction_T_min     0.65469
_exptl_absorpt_correction_T_max     1.00000
_exptl_special_details
;
CrysAlis RED, Oxford Diffraction Ltd.,
Version 1.171.33.57 (release 26-01-2010 CrysAlis171 .NET)
(compiled Jan 26 2010,14:36:55)
Empirical absorption correction using spherical harmonics,
 implemented in SCALE3 ABSPACK scaling algorithm.
;
_diffrn_ambient_temperature     100.00(10)
_diffrn_radiation_type     MoK\a
_diffrn_radiation_wavelength     0.71073
_diffrn_radiation_source     'fine-focus sealed tube'
_diffrn_radiation_monochromator     graphite
_diffrn_measurement_device_type     'Oxford Diffraction Xcalibur'
_diffrn_measurement_method     '\w scan'
_diffrn_detector_area_resol_mean     1024
_diffrn_reflns_number     4860
_diffrn_reflns_av_R_equivalents     0.0158
_diffrn_reflns_theta_min     3.224
_diffrn_reflns_theta_max     25.994
_diffrn_reflns_theta_full     25.242
_diffrn_measured_fraction_theta_max     0.986
_diffrn_measured_fraction_theta_full     0.988
_diffrn_reflns_limit_h_min     -8
_diffrn_reflns_limit_h_max     11
_diffrn_reflns_limit_k_min     -10
_diffrn_reflns_limit_k_max     11
_diffrn_reflns_limit_l_min     -12
_diffrn_reflns_limit_l_max     12
_diffrn_standards_number     0
_diffrn_standards_interval_count     0
_diffrn_standards_interval_time     0
_diffrn_standards_decay_%     0
_refine_special_details     ?
_reflns_number_total     2780
_reflns_number_gt     2490
_reflns_threshold_expression     I>2\s(I)
_refine_ls_structure_factor_coef     Fsqd
_refine_ls_matrix_type     full
_refine_ls_R_factor_all     0.0270
_refine_ls_R_factor_gt     0.0241
_refine_ls_wR_factor_gt     0.0657
_refine_ls_wR_factor_ref     0.0662
_refine_ls_goodness_of_fit_ref     1.062
_refine_ls_restrained_S_all     1.062
_refine_ls_number_reflns     2780
_refine_ls_number_parameters     172
_refine_ls_number_restraints     0
_refine_ls_hydrogen_treatment     constr
_refine_ls_weighting_scheme     calc
_refine_ls_weighting_details
                      'w=1/[\s^2^(Fo^2^)+(0.0444P)^2^] where P=(Fo^2^+2Fc^2^)/3'
_atom_sites_solution_hydrogens     geom
_atom_sites_solution_primary     ?
_atom_sites_solution_secondary     ?
_refine_ls_shift/su_max     0.001
_refine_ls_shift/su_mean     0.000
_refine_diff_density_max     0.534
_refine_diff_density_min     -0.426
_refine_ls_extinction_method     none
_refine_ls_extinction_coef     .
loop_
    _atom_type_symbol
    _atom_type_description
    _atom_type_scat_dispersion_real
    _atom_type_scat_dispersion_imag
    _atom_type_scat_source
    'C' 'C' 0.0033 0.0016
                         'International Tables Vol C Tables 4.2.6.8 and 6.1.1.4'
    'H' 'H' 0.0000 0.0000
                         'International Tables Vol C Tables 4.2.6.8 and 6.1.1.4'
    'N' 'N' 0.0061 0.0033
                         'International Tables Vol C Tables 4.2.6.8 and 6.1.1.4'
    'O' 'O' 0.0106 0.0060
                         'International Tables Vol C Tables 4.2.6.8 and 6.1.1.4'
    'Br' 'Br' -0.2901 2.4595
                         'International Tables Vol C Tables 4.2.6.8 and 6.1.1.4'
_computing_data_collection
;
CrysAlisCCD (Oxford Diffraction, 2010)
;
_computing_cell_refinement
;
CrysAlisRED (Oxford Diffraction, 2010)
;
_computing_data_reduction
;
CrysAlisRED (Oxford Diffraction, 2010)
;
_computing_structure_solution
;
SHELXS2014 (Sheldrick, 2008)
;
_computing_structure_refinement
;
SHELXL2014 (Sheldrick, 2008)
;
_computing_molecular_graphics
;
SHELXTL (Sheldrick, 2008)
;
_computing_publication_material
;
SHELXL2014 (Sheldrick, 2008)
;
loop_
    _atom_site_type_symbol
    _atom_site_label
    _atom_site_fract_x
    _atom_site_fract_y
    _atom_site_fract_z
    _atom_site_U_iso_or_equiv
    _atom_site_adp_type
    _atom_site_calc_flag
    _atom_site_occupancy
    _atom_site_disorder_assembly
    _atom_site_disorder_group
    C C1 1.2957(3) -0.1495(2) 0.9892(2) 0.0186(4) Uani d 1 . .
    C C2 1.4783(3) -0.2662(3) 0.9655(2) 0.0248(5) Uani d 1 . .
    H H2A 1.5455 -0.2243 0.8952 0.037 Uiso calc 1 . .
    H H2B 1.4904 -0.3651 0.9336 0.037 Uiso calc 1 . .
    H H2C 1.5146 -0.2830 1.0527 0.037 Uiso calc 1 . .
    C C3 1.2675(3) 0.0136(3) 1.0284(2) 0.0291(5) Uani d 1 . .
    H H3A 1.3374 0.0518 0.9572 0.044 Uiso calc 1 . .
    H H3B 1.2952 0.0083 1.1182 0.044 Uiso calc 1 . .
    H H3C 1.1520 0.0844 1.0348 0.044 Uiso calc 1 . .
    C C4 1.1870(3) -0.2140(3) 1.1000(2) 0.0313(5) Uani d 1 . .
    H H4A 1.0720 -0.1387 1.1146 0.047 Uiso calc 1 . .
    H H4B 1.2228 -0.2316 1.1875 0.047 Uiso calc 1 . .
    H H4C 1.1975 -0.3122 1.0679 0.047 Uiso calc 1 . .
    O O5 1.23184(17) -0.14194(16) 0.86239(14) 0.0186(3) Uani d 1 . .
    C C6 1.2959(2) -0.0915(2) 0.7363(2) 0.0144(4) Uani d 1 . .
    O O7 1.40332(16) -0.03851(15) 0.71486(14) 0.0161(3) Uani d 1 . .
    N N8 1.2267(2) -0.10813(19) 0.63638(17) 0.0155(3) Uani d 1 . .
    H H8A 1.1573 -0.1522 0.6578 0.019 Uiso calc 1 . .
    C C9 1.2670(2) -0.0531(2) 0.49289(19) 0.0149(4) Uani d 1 . .
    H H9A 1.2529 -0.1157 0.4283 0.018 Uiso calc 1 . .
    H H9B 1.3835 -0.0685 0.4688 0.018 Uiso calc 1 . .
    C C10 1.1567(2) 0.1209(2) 0.47430(19) 0.0143(4) Uani d 1 . .
    O O11 1.00831(16) 0.18140(15) 0.53245(14) 0.0179(3) Uani d 1 . .
    N N12 1.23628(19) 0.20273(18) 0.38410(17) 0.0146(3) Uani d 1 . .
    H H12A 1.3421 0.1556 0.3484 0.017 Uiso calc 1 . .
    C C13 1.1490(2) 0.3623(2) 0.34831(19) 0.0136(4) Uani d 1 . .
    C C14 1.1990(2) 0.4770(2) 0.3536(2) 0.0164(4) Uani d 1 . .
    H H14A 1.1341 0.5792 0.3266 0.020 Uiso calc 1 . .
    Br Br15 1.39326(2) 0.44202(2) 0.41252(2) 0.02292(9) Uani d 1 . .
    C C16 1.0010(2) 0.4006(2) 0.2866(2) 0.0163(4) Uani d 1 . .
    O O17 0.97138(18) 0.30286(17) 0.24167(15) 0.0210(3) Uani d 1 . .
    O O18 0.90913(18) 0.55685(16) 0.28281(16) 0.0239(3) Uani d 1 . .
    C C19 0.7741(3) 0.6065(3) 0.2098(3) 0.0324(5) Uani d 1 . .
    H H19A 0.7155 0.7199 0.2129 0.049 Uiso calc 1 . .
    H H19B 0.6979 0.5594 0.2552 0.049 Uiso calc 1 . .
    H H19C 0.8193 0.5731 0.1130 0.049 Uiso calc 1 . .
loop_
    _atom_site_aniso_label
    _atom_site_aniso_U_11
    _atom_site_aniso_U_22
    _atom_site_aniso_U_33
    _atom_site_aniso_U_12
    _atom_site_aniso_U_13
    _atom_site_aniso_U_23
    C1 0.0226(10) 0.0227(10) 0.0121(9) -0.0104(9) -0.0065(8) 0.0034(8)
    C2 0.0266(11) 0.0256(11) 0.0202(11) -0.0075(9) -0.0108(9) 0.0066(9)
    C3 0.0397(14) 0.0268(12) 0.0204(11) -0.0129(10) -0.0070(10) -0.0014(9)
    C4 0.0369(13) 0.0432(14) 0.0172(11) -0.0222(11) -0.0058(9) 0.0088(10)
    O5 0.0202(7) 0.0248(7) 0.0141(7) -0.0133(6) -0.0061(6) 0.0077(6)
    C6 0.0131(9) 0.0102(9) 0.0158(10) -0.0021(7) -0.0029(7) 0.0040(7)
    O7 0.0173(7) 0.0166(7) 0.0174(7) -0.0100(6) -0.0049(5) 0.0028(5)
    N8 0.0169(8) 0.0164(8) 0.0167(8) -0.0105(7) -0.0063(7) 0.0074(7)
    C9 0.0175(9) 0.0136(9) 0.0136(9) -0.0069(8) -0.0042(7) 0.0038(7)
    C10 0.0187(10) 0.0152(9) 0.0126(9) -0.0091(8) -0.0065(8) 0.0017(7)
    O11 0.0153(7) 0.0149(7) 0.0198(7) -0.0054(6) -0.0009(6) 0.0035(5)
    N12 0.0120(8) 0.0130(8) 0.0169(8) -0.0050(6) -0.0019(6) 0.0034(6)
    C13 0.0147(9) 0.0143(9) 0.0115(9) -0.0069(8) -0.0019(7) 0.0031(7)
    C14 0.0137(9) 0.0164(9) 0.0191(10) -0.0061(8) -0.0049(8) 0.0021(8)
    Br15 0.01942(12) 0.02164(12) 0.03230(14) -0.01022(9) -0.00996(9) -0.00138(8)
    C16 0.0181(10) 0.0171(10) 0.0130(9) -0.0083(8) -0.0032(8) 0.0060(8)
    O17 0.0250(8) 0.0209(7) 0.0224(8) -0.0129(6) -0.0093(6) 0.0028(6)
    O18 0.0222(7) 0.0168(7) 0.0346(9) -0.0061(6) -0.0164(6) 0.0071(6)
    C19 0.0287(12) 0.0290(12) 0.0417(14) -0.0095(10) -0.0229(11) 0.0157(10)
_geom_special_details
;
All e.s.d.'s (except the e.s.d. in the dihedral angle between two l.s. planes)
are estimated using the full covariance matrix. The cell e.s.d.'s are taken
into account individually in the estimation of e.s.d.'s in distances, angles
and torsion angles; correlations between e.s.d.'s in cell parameters are only
used when they are defined by crystal symmetry. An approximate (isotropic)
treatment of cell e.s.d.'s is used for estimating e.s.d.'s involving l.s.
planes.
;
loop_
    _geom_bond_atom_site_label_1
    _geom_bond_atom_site_label_2
    _geom_bond_site_symmetry_2
    _geom_bond_distance
    _geom_bond_publ_flag
    C1 O5 . 1.474(2) ?
    C1 C3 . 1.508(3) ?
    C1 C2 . 1.517(3) ?
    C1 C4 . 1.521(3) ?
    C2 H2A . 0.9600 ?
    C2 H2B . 0.9600 ?
    C2 H2C . 0.9600 ?
    C3 H3A . 0.9600 ?
    C3 H3B . 0.9600 ?
    C3 H3C . 0.9600 ?
    C4 H4A . 0.9600 ?
    C4 H4B . 0.9600 ?
    C4 H4C . 0.9600 ?
    O5 C6 . 1.345(2) ?
    C6 O7 . 1.229(2) ?
    C6 N8 . 1.338(2) ?
    N8 C9 . 1.446(2) ?
    N8 H8A . 0.8600 ?
    C9 C10 . 1.518(2) ?
    C9 H9A . 0.9700 ?
    C9 H9B . 0.9700 ?
    C10 O11 . 1.220(2) ?
    C10 N12 . 1.366(2) ?
    N12 C13 . 1.406(2) ?
    N12 H12A . 0.8600 ?
    C13 C14 . 1.335(3) ?
    C13 C16 . 1.494(3) ?
    C14 Br15 . 1.8715(19) ?
    C14 H14A . 0.9300 ?
    C16 O17 . 1.204(2) ?
    C16 O18 . 1.337(2) ?
    O18 C19 . 1.447(2) ?
    C19 H19A . 0.9600 ?
    C19 H19B . 0.9600 ?
    C19 H19C . 0.9600 ?
loop_
    _geom_angle_atom_site_label_1
    _geom_angle_atom_site_label_2
    _geom_angle_atom_site_label_3
    _geom_angle_site_symmetry_1
    _geom_angle_site_symmetry_3
    _geom_angle
    _geom_angle_publ_flag
    O5 C1 C3 . . 110.80(16) ?
    O5 C1 C2 . . 109.75(16) ?
    C3 C1 C2 . . 112.96(18) ?
    O5 C1 C4 . . 101.56(15) ?
    C3 C1 C4 . . 110.90(18) ?
    C2 C1 C4 . . 110.29(18) ?
    C1 C2 H2A . . 109.5 ?
    C1 C2 H2B . . 109.5 ?
    H2A C2 H2B . . 109.5 ?
    C1 C2 H2C . . 109.5 ?
    H2A C2 H2C . . 109.5 ?
    H2B C2 H2C . . 109.5 ?
    C1 C3 H3A . . 109.5 ?
    C1 C3 H3B . . 109.5 ?
    H3A C3 H3B . . 109.5 ?
    C1 C3 H3C . . 109.5 ?
    H3A C3 H3C . . 109.5 ?
    H3B C3 H3C . . 109.5 ?
    C1 C4 H4A . . 109.5 ?
    C1 C4 H4B . . 109.5 ?
    H4A C4 H4B . . 109.5 ?
    C1 C4 H4C . . 109.5 ?
    H4A C4 H4C . . 109.5 ?
    H4B C4 H4C . . 109.5 ?
    C6 O5 C1 . . 121.71(14) ?
    O7 C6 N8 . . 124.52(17) ?
    O7 C6 O5 . . 125.30(17) ?
    N8 C6 O5 . . 110.18(16) ?
    C6 N8 C9 . . 120.96(15) ?
    C6 N8 H8A . . 119.5 ?
    C9 N8 H8A . . 119.5 ?
    N8 C9 C10 . . 111.87(15) ?
    N8 C9 H9A . . 109.2 ?
    C10 C9 H9A . . 109.2 ?
    N8 C9 H9B . . 109.2 ?
    C10 C9 H9B . . 109.2 ?
    H9A C9 H9B . . 107.9 ?
    O11 C10 N12 . . 122.87(17) ?
    O11 C10 C9 . . 122.69(16) ?
    N12 C10 C9 . . 114.41(16) ?
    C10 N12 C13 . . 121.43(16) ?
    C10 N12 H12A . . 119.3 ?
    C13 N12 H12A . . 119.3 ?
    C14 C13 N12 . . 124.27(18) ?
    C14 C13 C16 . . 118.50(17) ?
    N12 C13 C16 . . 116.92(16) ?
    C13 C14 Br15 . . 123.17(15) ?
    C13 C14 H14A . . 118.4 ?
    Br15 C14 H14A . . 118.4 ?
    O17 C16 O18 . . 124.26(18) ?
    O17 C16 C13 . . 124.08(18) ?
    O18 C16 C13 . . 111.61(16) ?
    C16 O18 C19 . . 115.57(16) ?
    O18 C19 H19A . . 109.5 ?
    O18 C19 H19B . . 109.5 ?
    H19A C19 H19B . . 109.5 ?
    O18 C19 H19C . . 109.5 ?
    H19A C19 H19C . . 109.5 ?
    H19B C19 H19C . . 109.5 ?
loop_
    _geom_torsion_atom_site_label_1
    _geom_torsion_atom_site_label_2
    _geom_torsion_atom_site_label_3
    _geom_torsion_atom_site_label_4
    _geom_torsion_site_symmetry_1
    _geom_torsion_site_symmetry_2
    _geom_torsion_site_symmetry_3
    _geom_torsion_site_symmetry_4
    _geom_torsion
    _geom_torsion_publ_flag
    C3 C1 O5 C6 . . . . 62.8(2) ?
    C2 C1 O5 C6 . . . . -62.6(2) ?
    C4 C1 O5 C6 . . . . -179.35(17) ?
    C1 O5 C6 O7 . . . . -4.7(3) ?
    C1 O5 C6 N8 . . . . 174.87(15) ?
    O7 C6 N8 C9 . . . . -4.3(3) ?
    O5 C6 N8 C9 . . . . 176.12(15) ?
    C6 N8 C9 C10 . . . . -86.1(2) ?
    N8 C9 C10 O11 . . . . -38.0(3) ?
    N8 C9 C10 N12 . . . . 143.70(16) ?
    O11 C10 N12 C13 . . . . -2.5(3) ?
    C9 C10 N12 C13 . . . . 175.79(16) ?
    C10 N12 C13 C14 . . . . 130.6(2) ?
    C10 N12 C13 C16 . . . . -55.9(2) ?
    N12 C13 C14 Br15 . . . . -0.9(3) ?
    C16 C13 C14 Br15 . . . . -174.28(13) ?
    C14 C13 C16 O17 . . . . 159.29(19) ?
    N12 C13 C16 O17 . . . . -14.6(3) ?
    C14 C13 C16 O18 . . . . -18.4(2) ?
    N12 C13 C16 O18 . . . . 167.72(16) ?
    O17 C16 O18 C19 . . . . -4.6(3) ?
    C13 C16 O18 C19 . . . . 173.12(17) ?
loop_
    _geom_hbond_atom_site_label_D
    _geom_hbond_atom_site_label_H
    _geom_hbond_atom_site_label_A
    _geom_hbond_site_symmetry_A
    _geom_hbond_distance_DH
    _geom_hbond_distance_HA
    _geom_hbond_distance_DA
    _geom_hbond_angle_DHA
    C2 H2A O7 . 0.96 2.51 3.058(2) 116
    C3 H3A O7 . 0.96 2.44 3.007(3) 117
    N8 H8A O17 2_756 0.86 2.19 3.018(2) 162
    C9 H9A O11 2_756 0.97 2.61 3.255(2) 124
    N12 H12A O7 2_856 0.86 2.04 2.901(2) 174
    C14 H14A O11 2_766 0.93 2.43 3.095(2) 129
    C19 H19B Br15 2_766 0.96 3.14 3.668(3) 117
_shelx_hkl_file
;
   0   0  -2   94.60    0.87
   0   0  -3  261.66    1.75
   0   0   3  261.22    1.30
   0   0  -3  256.14    2.06
   0   0  -4    2.70    0.55
   0   0  -4    1.68    0.76
   0   0   4    3.12    0.42
   0   0  -5   88.08    1.84
   0   0   5   92.01    1.02
   0   0  -5   92.13    1.49
   0   0  -6  182.19    2.75
   0   0  -6  186.67    2.27
   0   0   6  173.56    1.46
   0   0  -7  128.45    2.19
   0   0  -7  116.98    2.61
   0   0  -8   48.47    1.79
   0   0  -8   45.90    2.35
   0   0  -9   24.03    2.41
   0   0 -10   20.84    2.52
   0   0 -11    9.21    2.70
   0   0 -12    4.08    2.97
   0   1 -12   27.92    3.35
   0  -1  12   23.64    4.15
   0   1 -11   25.11    3.07
   0   1 -10    2.87    2.35
   0   1  -9   11.70    2.12
   0   1  -8  326.56    4.41
   0   1  -8  353.31    3.85
   0   1  -7  169.99    3.18
   0   1  -7  180.95    2.61
   0   1  -6  762.53    4.68
   0   1  -6  771.84    5.48
   0   1  -5  487.60    3.32
   0   1  -5  482.39    3.95
   0   1  -4  309.60    2.39
   0   1  -4  304.72    2.85
   0   1  -3    2.00    0.70
   0   1  -3    0.41    0.48
   0   1  -2   67.65    0.90
   0   1  -2   69.75    1.07
   0   1  -1 2506.93    4.45
   0  -1  -1    3.72    0.27
   0   1   1    3.20    0.46
   0   1   2 1069.88    3.67
   0  -1  -2 1069.01    3.02
   0  -1  -3  297.18    1.88
   0   1   3  306.13    2.08
   0   1   4  276.27    2.11
   0  -1  -4  280.93    2.13
   0   1   5  338.76    2.38
   0  -1  -5  342.44    2.62
   0  -1  -6  158.28    2.55
   0  -1  -6  169.56    2.23
   0   1   6  164.35    1.80
   0  -1  -7    3.38    1.10
   0  -1  -7    2.58    1.39
   0  -1  -8    0.88    1.69
   0  -1  -8    0.02    1.21
   0  -1  -9   14.48    2.18
   0  -1 -10   52.67    3.06
   0  -1 -11   43.95    3.28
   0  -1 -12   19.44    3.24
   0   2 -12   15.69    3.29
   0  -2  12    9.66    3.90
   0  -2  11    1.00    3.38
   0   2 -11    1.49    2.66
   0   2 -10    1.40    2.47
   0   2  -9   11.69    2.30
   0   2  -8   44.01    2.38
   0   2  -8   43.63    1.86
   0   2  -7  224.42    3.53
   0   2  -7  203.62    2.91
   0   2  -6   83.16    1.80
   0   2  -6   79.25    2.22
   0   2  -5    9.82    0.92
   0   2  -5   10.93    1.25
   0   2  -4   87.99    1.77
   0   2  -4   84.15    1.49
   0   2  -3   54.17    1.30
   0   2  -2  251.96    2.10
   0  -2   1  502.59    2.32
   0   2  -1  500.86    2.61
   0   2   0  613.67    3.31
   0   2   0  598.81    2.50
   0   2   1  906.44    2.86
   0   2   1  893.88    4.25
   0  -2  -2  359.46    2.26
   0   2   2  359.21    2.83
   0   2   3  742.11    4.10
   0  -2  -3  743.22    3.44
   0   2   4  230.89    2.46
   0  -2  -4  229.37    2.10
   0   2   5  204.02    2.39
   0  -2  -5  205.62    2.21
   0  -2  -6   51.53    1.43
   0   2   6   51.22    1.52
   0  -2  -7   50.74    1.61
   0   2   7   52.91    1.53
   0  -2  -8    2.41    1.72
   0  -2  -8    1.95    1.34
   0  -2  -9  202.31    3.92
   0  -2 -10   88.28    3.30
   0  -2 -11   48.38    3.13
   0  -2 -12    5.69    3.11
   0   3 -11    1.67    2.90
   0  -3  11    2.23    3.57
   0   3 -10    1.36    2.58
   0  -3  10    0.48    3.18
   0   3  -9   37.09    2.75
   0  -3   9   33.17    3.21
   0   3  -8   34.17    2.41
   0   3  -7  171.52    3.36
   0   3  -6    2.63    1.47
   0   3  -5   30.50    1.68
   0   3  -4   57.74    1.68
   0  -3   4   60.53    1.93
   0   3  -3  714.63    4.27
   0  -3   3  730.19    4.60
   0  -3   2 1500.26    5.46
   0   3  -2 1499.22    5.69
   0   3  -1 1312.73    5.56
   0   3  -1 1315.34    4.89
   0  -3   1 1305.66    3.93
   0  -3   0  441.96    1.67
   0   3   0  459.88    3.51
   0   3   0  443.23    2.62
   0   3   1    0.53    0.49
   0   3   1    1.11    1.03
   0  -3  -2   61.03    1.32
   0   3   2   62.44    1.70
   0   3   3  358.19    3.50
   0  -3  -3  363.00    2.88
   0  -3  -4  636.84    3.95
   0   3   4  635.79    4.61
   0   3   5   87.27    2.08
   0  -3  -5   88.75    1.73
   0  -3  -6   49.49    1.51
   0   3   6   51.79    1.85
   0   3   7    2.25    1.36
   0  -3  -7    2.07    1.18
   0  -3  -8   94.49    2.26
   0  -3  -9   30.82    2.38
   0  -3 -10   19.71    2.57
   0  -3 -11    2.26    2.48
   0   4 -11    1.06    2.92
   0  -4  11    1.82    3.36
   0   4 -10   13.52    2.77
   0  -4  10   15.16    3.33
   0  -4   9   48.52    3.49
   0   4  -9   51.79    2.95
   0  -4   8  183.83    4.47
   0   4  -8  183.13    3.82
   0  -4   7   61.57    2.99
   0   4  -7   64.82    2.60
   0   4  -6  155.04    3.13
   0  -4   6  153.73    3.53
   0   4  -5   42.08    1.88
   0  -4   5   42.22    2.16
   0   4  -4  360.70    3.29
   0  -4   4  362.07    3.87
   0   4  -4  343.76    3.67
   0   4  -3  634.17    4.39
   0  -4   3  650.06    4.39
   0   4  -3  631.01    4.50
   0   4  -2  528.78    3.86
   0   4  -2  533.66    4.15
   0  -4   2  543.97    3.41
   0   4  -1   34.22    1.57
   0   4  -1   31.80    1.14
   0  -4   1   35.38    0.92
   0   4   0   35.04    1.11
   0   4   0   36.19    1.67
   0  -4   0   31.35    0.62
   0   4   1    5.24    1.32
   0   4   1    5.19    0.71
   0   4   2  223.70    3.13
   0  -4  -2  228.61    2.71
   0  -4  -3 1109.68    5.69
   0   4   3 1088.27    6.64
   0  -4  -4  265.75    2.97
   0   4   4  260.92    3.55
   0   4   5    0.85    1.59
   0  -4  -5    1.69    1.08
   0   4   6    5.53    1.65
   0  -4  -6    3.71    1.19
   0  -4  -7   48.72    1.85
   0   4   7   53.46    2.19
   0  -4  -8   74.21    2.33
   0  -5  11    3.90    3.42
   0  -5  10  101.26    4.43
   0   5 -10  104.14    3.97
   0   5  -9   94.55    3.58
   0  -5   9   97.60    4.12
   0  -5   8   32.45    2.98
   0   5  -8   33.74    2.64
   0  -5   7    2.11    2.37
   0   5  -7    2.17    1.99
   0   5  -6    1.99    1.77
   0  -5   6    1.93    1.99
   0   5  -5  132.90    2.91
   0  -5   5  133.72    3.01
   0   5  -4  247.48    3.32
   0   5  -4  235.38    3.37
   0  -5   4  243.09    3.34
   0   5  -3  265.48    3.46
   0   5  -3  258.45    3.30
   0  -5   3  264.62    3.01
   0   5  -2  170.72    2.55
   0   5  -2  178.23    2.98
   0   5  -1    5.09    1.04
   0   5  -1    5.54    1.55
   0  -5   1    6.12    0.72
   0   5   0   60.68    2.14
   0  -5   0   55.49    0.81
   0   5   0   58.19    1.50
   0   5   1   91.29    1.65
   0   5   1   95.82    2.55
   0   5   2  486.19    4.90
   0   5   2  488.01    3.44
   0  -5  -3  212.61    3.03
   0   5   3  217.58    3.58
   0  -5  -4   71.23    2.04
   0   5   4   75.95    2.56
   0  -5  -5   57.48    1.98
   0   5   5   52.58    2.44
   0   5   6   44.32    2.38
   0  -5  -6   44.47    1.97
   0   5   7  124.25    3.13
   0  -5  -7  114.46    2.70
   0  -5  -8  202.09    3.58
   0   5   8  206.13    3.80
   0  -6  10   71.34    4.10
   0   6 -10   73.41    3.94
   0   6  -9   18.73    3.00
   0  -6   9   18.90    3.00
   0   6  -8    7.25    2.57
   0  -6   8    9.51    2.67
   0  -6   7    0.00    2.23
   0   6  -7   -0.06    2.35
   0  -6   6   49.66    2.60
   0   6  -6   45.56    2.55
   0   6  -5   78.96    2.75
   0  -6   5   80.14    2.58
   0   6  -4  305.65    4.06
   0   6  -4  293.87    4.00
   0   6  -3  352.28    4.35
   0   6  -3  343.17    4.03
   0   6  -2   50.14    1.85
   0   6  -2   52.80    2.35
   0   6  -1    2.81    1.21
   0   6  -1    2.61    1.85
   0   6   0   89.98    2.01
   0   6   0   87.74    2.77
   0   6   1  269.79    4.12
   0   6   1  275.95    2.97
   0   6   2   30.56    2.34
   0   6   2   32.75    1.35
   0  -6  -3  211.05    3.47
   0   6   3  209.87    3.89
   0   6   4  149.61    3.61
   0  -6  -4  153.79    3.04
   0   6   5    1.01    2.03
   0  -6  -5    1.33    1.56
   0  -6  -6  131.62    3.05
   0   6   6  132.53    3.48
   0  -6  -7   83.58    2.74
   0   6   7   84.28    3.16
   0   6   8   16.86    2.48
   0  -6  -8   16.22    2.05
   0   7  -9   50.38    3.48
   0   7  -8    6.62    2.69
   0   7  -7   28.94    2.80
   0   7  -6    3.82    2.30
   0   7  -5   84.99    2.90
   0   7  -4   50.64    2.54
   0   7  -4   48.93    2.41
   0   7  -3   28.31    1.95
   0   7  -3   31.90    2.38
   0   7  -2    0.42    2.10
   0   7  -2   -0.46    1.56
   0   7  -1   -0.30    2.11
   0   7  -1    0.72    1.43
   0   7   0  215.59    4.02
   0   7   0  212.91    3.05
   0   7   1   75.31    3.02
   0   7   1   76.34    2.00
   0  -7  -2  103.70    3.03
   0   7   2  107.27    3.34
   0   7   2  105.26    2.20
   0   7   3   19.42    2.51
   0  -7  -3   20.27    2.08
   0  -7  -4   16.17    1.99
   0   7   4   18.89    2.48
   0  -7  -5   81.26    2.84
   0   7   5   80.40    3.18
   0   7   6  155.78    4.02
   0  -7  -6  163.31    3.69
   0  -7  -7  253.19    4.44
   0   7   7  252.02    4.78
   0   7   8   54.64    3.22
   0  -7  -8   56.47    2.78
   0   8  -8   27.64    3.10
   0   8  -7   18.72    2.77
   0   8  -6   41.11    2.85
   0   8  -5    9.23    2.31
   0   8  -4   42.50    2.56
   0   8  -3    4.61    1.84
   0   8  -3    7.21    2.34
   0   8  -2   17.12    2.53
   0   8  -2   17.35    1.80
   0   8  -1  157.47    3.95
   0   8  -1  166.53    3.21
   0   8   0  159.81    4.01
   0   8   0  164.06    3.02
   0   8   1  219.57    4.51
   0  -8  -2  115.80    3.53
   0   8   2  112.47    3.69
   0   8   3   31.92    2.90
   0  -8  -3   28.83    2.54
   0   8   4    3.89    2.53
   0  -8  -4    3.81    2.18
   0  -8  -5   76.32    3.12
   0   8   5   73.18    3.36
   0  -8  -6  221.75    4.55
   0   8   6  219.74    4.85
   0   8   7   74.86    3.72
   0  -8  -7   75.12    3.24
   0   8   8    1.02    2.84
   0  -8  -8    0.53    2.38
   0   8   9    9.66    2.98
   0   9  -7   90.12    3.87
   0   9  -6   96.96    3.68
   0   9  -5   24.43    2.71
   0   9  -4   34.56    2.64
   0   9  -3   29.32    2.31
   0   9  -3   28.40    2.96
   0   9  -2   24.18    2.86
   0   9  -1   72.46    3.50
   0   9   0   85.97    3.64
   0   9   1   86.84    3.70
   0  -9  -2    3.16    2.59
   0   9   2    5.66    2.83
   0   9   3    0.56    2.72
   0  -9  -3    0.43    2.48
   0   9   4  103.00    3.93
   0  -9  -4  107.80    3.80
   0  -9  -5  102.38    3.76
   0   9   5   99.38    3.97
   0   9   6   63.13    3.69
   0  -9  -6   65.13    3.40
   0  -9  -7   -0.31    2.59
   0   9   7    1.87    2.97
   0  -9  -8    1.20    2.55
   0   9   8    0.61    2.94
   0  10  -6    1.50    2.61
   0  10  -2   72.39    3.65
   0  10  -1   44.90    3.42
   0  10   0   40.07    3.38
   0 -10  -1   11.26    3.15
   0  10   1    9.03    3.10
   0 -10  -2    5.46    3.04
   0  10   2    5.47    3.06
   0  10   3   22.16    3.26
   0 -10  -3   24.49    3.13
   0 -10  -4   83.78    3.92
   0  10   4   77.75    4.02
   0 -10  -5   51.55    3.58
   0  10   5   50.38    3.83
   0  11  -2    3.52    3.18
   0  11  -1   13.31    3.31
   0  11   0   17.31    3.35
   0  11   1   25.63    3.56
   0 -11  -1   28.35    3.83
   0  11   2    4.50    3.38
  -1  11  -2    8.09    3.36
   1 -10  -3    2.00    3.06
  -1  10   3    1.80    3.34
  -1  10   2   42.18    3.85
   1 -10  -2   39.69    3.60
   1 -10  -1   44.00    3.80
  -1  10   1   40.59    3.84
  -1  10   0   83.54    4.20
   1 -10   0   90.81    4.45
  -1  10  -1   41.12    3.63
  -1  10  -2   15.82    3.34
   1  -9  -6   53.21    3.44
  -1   9   6   50.31    3.78
   1  -9  -5    7.14    2.93
  -1   9   5    7.47    3.16
  -1   9   4    5.77    3.15
   1  -9  -4    5.52    2.70
   1  -9  -3   21.94    2.93
  -1   9   3   22.38    3.27
  -1   9   2   28.90    3.36
   1  -9  -2   28.71    3.03
   1  -9  -1  101.22    4.03
  -1   9   1   97.02    4.09
  -1   9   0   41.61    3.48
   1  -9   0   42.56    3.39
  -1   9  -1    7.82    2.92
  -1   9  -2   10.10    2.99
  -1   9  -3    0.00    2.83
  -1   9  -7   14.63    2.77
   1  -8  -8   52.84    3.34
  -1   8   8   54.90    3.56
   1  -8  -7   86.91    3.65
  -1   8   7   89.19    3.89
  -1   8   6   46.89    3.48
   1  -8  -6   49.67    3.17
  -1   8   5   11.74    2.91
   1  -8  -5   12.28    2.60
  -1   8   4    9.59    2.88
   1  -8  -4   10.16    2.40
   1  -8  -3   60.97    3.04
  -1   8   3   60.98    3.42
  -1   8   2   56.55    3.29
   1  -8  -2   58.19    3.06
   1  -8  -1  102.32    3.63
  -1   8   1   95.08    3.66
  -1   8   0    8.75    2.67
  -1   8  -1    0.89    2.61
  -1   8  -2   16.32    2.80
  -1   8  -3   53.43    3.19
  -1   8  -4  171.79    3.74
  -1   8  -5   34.62    2.49
  -1   8  -6   27.15    2.64
  -1   8  -7   43.79    3.08
  -1   8  -8    5.70    2.89
   1  -7  -9   55.63    3.23
   1  -7  -8   85.22    3.42
  -1   7   8   84.25    3.63
  -1   7   7    8.11    2.71
   1  -7  -7    8.29    2.35
  -1   7   6   12.62    2.78
   1  -7  -6   13.02    2.31
  -1   7   5   35.76    2.95
   1  -7  -5   36.02    2.58
   1  -7  -4   59.03    2.73
  -1   7   4   59.56    3.20
  -1   7   3  131.91    3.81
   1  -7  -3  121.54    3.31
  -1   7   2  363.02    5.36
   1  -7  -2  346.83    5.00
   1  -7  -1   39.85    2.51
  -1   7   1   42.55    2.82
  -1   7   0    1.56    2.41
  -1   7  -1   10.72    2.44
  -1   7  -2   47.06    1.98
  -1   7  -2   47.96    2.85
  -1   7  -3   23.97    1.96
  -1   7  -3   27.67    2.62
  -1   7  -4   86.41    3.19
  -1   7  -4   81.98    2.73
  -1   7  -5  154.69    3.45
  -1   7  -6   20.81    2.32
  -1   7  -7    2.88    2.31
  -1   7  -8   24.10    2.85
  -1   7  -9   29.71    3.08
   1  -6  -9  116.17    3.72
   1  -6  -8   50.82    2.72
  -1   6   8   49.18    2.95
   1  -6  -7    8.13    2.01
  -1   6   7    8.17    2.41
   1  -6  -6    1.33    1.89
  -1   6   6    0.82    2.34
  -1   6   5   16.75    2.44
   1  -6  -5   18.00    2.01
   1  -6  -4   48.54    2.24
  -1   6   4   48.10    2.78
   1  -6  -3  198.07    3.51
  -1   6   3  205.02    4.09
  -1   6   2  149.66    3.67
   1  -6  -2  147.17    3.18
   1  -6  -1    0.71    1.57
  -1   6   1    2.08    2.18
  -1   6   0   16.05    1.20
  -1   6   0   18.30    2.32
  -1   6  -1   20.42    1.38
  -1   6  -1   21.16    2.23
  -1   6  -2   68.10    2.04
  -1   6  -2   69.22    2.72
  -1   6  -3  277.00    3.59
  -1   6  -3  268.67    4.15
  -1   6  -4  202.45    3.43
  -1   6  -4  194.67    3.67
  -1   6  -5  108.53    2.99
  -1   6  -6    1.50    2.04
   1  -6   6    1.33    1.97
  -1   6  -7   54.15    2.83
   1  -6   7   54.43    2.94
   1  -6   8  193.16    4.49
  -1   6  -8  189.50    4.37
   1  -6   9   38.19    3.26
  -1   6  -9   36.09    3.02
  -1   6 -10    1.40    2.91
   1  -6  10   -0.60    3.12
   1  -5  -9   20.30    2.33
   1  -5  -8  103.39    3.08
  -1   5   7    1.22    2.09
   1  -5  -7    0.87    1.67
   1  -5  -6    0.27    1.57
  -1   5   6    1.12    2.07
  -1   5   5  117.57    3.28
   1  -5  -5  113.09    2.72
  -1   5   4   98.98    2.98
   1  -5  -4  101.67    2.52
  -1   5   3  325.16    4.48
   1  -5  -3  315.24    3.80
   1  -5  -2  124.25    2.59
  -1   5   2  122.36    3.08
   1  -5  -1  319.26    3.85
  -1   5   1  312.38    4.22
  -1   5   1  309.57    2.61
   1  -5  -1  312.70    2.38
  -1   5   0  135.26    1.96
   1  -5   0  133.45    1.60
  -1   5   0  132.71    3.00
  -1   5  -1  430.03    3.49
  -1   5  -1  405.63    4.51
   1  -5   1  426.75    2.97
   1  -5   2  535.02    3.78
  -1   5  -2  525.31    4.17
   1  -5   3  138.16    2.50
  -1   5  -3  126.46    2.46
   1  -5   4   17.50    1.63
  -1   5  -4   17.85    1.67
   1  -5   5    5.40    1.76
  -1   5  -5    5.87    1.72
  -1   5  -6   34.86    2.14
   1  -5   6   33.00    2.38
   1  -5   7  389.68    5.48
  -1   5  -7  375.25    4.95
  -1   5  -8  197.94    4.09
   1  -5   8  209.37    4.61
   1  -5   9   13.15    2.99
  -1   5  -9   14.32    2.64
   1  -5  10    0.75    3.19
  -1   5 -10    0.93    2.67
   1  -5  11    0.08    3.31
   1  -4  -9  162.23    3.60
   1  -4  -8    0.54    1.63
   1  -4  -7    3.34    1.53
  -1   4   7    3.95    1.87
   1  -4  -6  126.17    2.59
  -1   4   6  135.04    3.09
   1  -4  -5  261.40    3.39
  -1   4   5  253.41    3.90
   1  -4  -4  252.14    3.21
  -1   4   4  254.28    3.81
   1  -4  -3  203.22    2.80
  -1   4   3  207.33    3.42
   1  -4  -2  211.02    2.79
  -1   4   2  201.67    3.27
   1  -4  -1  411.31    2.61
  -1   4   1  423.84    4.29
  -1   4   1  420.23    2.61
   1  -4  -1  441.46    3.94
   1  -4   0 1073.48    3.98
  -1   4   0 1105.53    4.51
  -1   4  -1  870.89    4.39
   1  -4   1  867.70    4.02
  -1   4  -2  322.36    3.02
   1  -4   2  335.93    3.00
  -1   4  -3   16.99    1.31
   1  -4   3   17.80    1.31
  -1   4  -4  141.93    2.49
   1  -4   4  143.00    2.65
   1  -4   5   32.25    2.07
  -1   4  -5   31.35    1.82
  -1   4  -6   32.69    1.97
   1  -4   6   30.32    2.34
   1  -4   7   60.31    3.00
  -1   4  -7   58.29    2.53
   1  -4   8    7.42    2.61
  -1   4  -8    5.76    2.03
  -1   4  -9    1.85    2.42
   1  -4   9    2.88    2.87
   1  -4  10    3.72    3.03
  -1   4 -10    5.06    2.67
   1  -4  11    1.21    3.28
  -1   4 -11    0.64    2.94
   1  -3  -9    1.73    1.69
   1  -3  -8    6.82    1.81
   1  -3  -8    7.21    1.61
  -1   3   7    2.52    1.52
   1  -3  -7    2.29    1.35
   1  -3  -6  228.59    3.07
  -1   3   6  232.11    3.38
   1  -3  -5  423.25    3.76
  -1   3   5  424.98    4.33
   1  -3  -4  173.47    2.42
  -1   3   4  168.65    2.86
   1  -3  -3   12.99    1.04
  -1   3   3   13.21    1.55
   1  -3  -2    0.52    0.77
  -1   3   2    1.53    1.23
  -1   3   1    4.90    0.48
   1  -3  -1    4.13    0.63
   1  -3  -1    4.70    0.80
   1  -3   0  102.69    1.26
  -1   3   0  101.76    1.25
   1  -3   1  243.26    2.05
  -1   3  -1  252.22    2.14
  -1   3  -2   21.50    1.00
   1  -3   2   22.58    1.06
   1  -3   3    4.00    1.09
  -1   3  -3    3.15    0.95
   1  -3   4   33.64    1.68
  -1   3  -4   33.14    1.42
   1  -3   5  314.69    4.06
  -1   3  -5  320.66    3.53
   1  -3   6  225.12    3.94
  -1   3  -6  221.83    3.30
   1  -3   7   97.59    3.29
  -1   3  -7   97.83    2.67
   1  -3   8  225.46    4.64
  -1   3  -8  237.43    4.00
  -1   3  -9   31.69    2.48
   1  -3   9   27.41    3.13
  -1   3 -10    0.17    2.46
   1  -3  10    0.31    3.09
  -1   3 -11   17.79    3.04
   1  -3  11   13.19    3.65
   1  -3  12   38.55    4.22
   1  -2 -10    6.28    2.63
   1  -2  -9   21.77    2.20
   1  -2  -9   23.04    2.04
   1  -2  -8   18.77    1.65
   1  -2  -8   16.33    1.98
   1  -2  -7   31.08    1.60
   1  -2  -7   32.24    1.92
   1  -2  -6  199.55    2.73
  -1   2   6  199.04    2.67
   1  -2  -6  197.51    2.88
   1  -2  -5  101.11    1.89
  -1   2   5  102.66    2.12
  -1   2   4  114.38    2.17
   1  -2  -4  115.14    1.79
  -1   2   3    0.29    1.11
   1  -2  -3    0.68    0.67
  -1   2   2    3.39    1.03
   1  -2  -2    3.18    0.63
   1  -2  -1  605.88    3.22
   1  -2  -1  603.54    2.81
  -1   2   0 3317.10    5.17
   1  -2   0 3298.72    5.96
   1  -2   1  729.98    3.21
  -1   2  -1  729.17    2.91
  -1   2  -2    3.55    0.58
   1  -2   2    3.44    0.74
   1  -2   3   25.75    1.25
  -1   2  -3   27.36    1.03
   1  -2   4  119.05    2.33
  -1   2  -4  117.11    1.96
   1  -2   5  243.52    3.55
  -1   2  -5  243.54    2.93
   1  -2   6  218.62    3.80
  -1   2  -6  220.35    3.13
  -1   2  -7  264.51    3.70
   1  -2   7  267.36    4.56
   1  -2   8    0.50    2.44
  -1   2  -8   -0.09    1.74
   1  -2   9   29.25    3.12
  -1   2  -9   31.18    2.39
   1  -2  10   44.09    3.66
  -1   2 -10   44.25    2.85
  -1   2 -11   30.06    3.04
   1  -2  11   26.64    3.79
  -1   2 -12   49.45    3.54
   1  -2  12   44.83    4.45
   1  -1 -11    3.83    2.76
   1  -1 -10    7.63    2.42
   1  -1  -9    0.81    2.11
   1  -1  -9    0.63    1.59
   1  -1  -8   77.93    2.75
   1  -1  -8   78.67    2.30
   1  -1  -7  109.24    2.34
   1  -1  -7  109.44    2.57
   1  -1  -6  263.24    2.98
   1  -1  -6  247.37    3.16
  -1   1   6  259.28    2.44
   1  -1  -5 1139.40    5.35
   1  -1  -5 1118.49    5.55
  -1   1   5 1141.72    4.84
   1  -1  -4  295.95    2.55
  -1   1   4  297.95    2.62
   1  -1  -4  303.77    2.67
   1  -1  -3   26.32    0.85
  -1   1   3   25.03    1.13
   1  -1  -2 2145.83    5.37
   1  -1  -1 2667.75    5.44
   1  -1  -1 2658.92    5.42
   1  -1   0   22.12    0.57
   1  -1   0   19.62    0.55
   1  -1   1  456.12    2.35
  -1   1  -1  470.39    1.88
  -1   1  -2   73.34    1.08
   1  -1   2   68.95    1.29
   1  -1   3  112.64    1.91
  -1   1  -3  113.53    1.54
   1  -1   4  384.91    3.75
  -1   1  -4  385.77    3.07
  -1   1  -5  234.36    2.74
  -1   1  -5  236.48    2.18
   1  -1   5  235.41    3.42
  -1   1  -6  127.32    2.45
  -1   1  -6  132.10    1.87
   1  -1   6  124.76    3.03
  -1   1  -7   70.10    2.28
  -1   1  -7   66.30    1.60
   1  -1   7   67.87    2.87
   1  -1   8   12.80    2.53
  -1   1  -8   15.39    1.97
   1  -1   9    1.78    2.61
  -1   1  -9    0.61    2.03
   1  -1  10   33.13    3.43
  -1   1 -10   36.69    2.76
  -1   1 -11  205.47    4.68
   1  -1  11  195.72    5.65
  -1   1 -12   28.34    3.35
   1  -1  12   28.56    4.22
   1   0 -12   35.12    3.39
   1   0 -11   49.30    3.33
   1   0 -10   13.96    2.61
   1   0  -9    4.54    1.57
   1   0  -9    4.36    2.16
   1   0  -8   29.65    1.75
   1   0  -8   27.98    2.13
   1   0  -7  188.30    3.33
   1   0  -7  184.76    2.81
   1   0  -6  349.16    3.75
   1   0  -6  346.70    3.44
   1   0  -5  286.60    2.82
   1   0  -5  265.71    2.95
  -1   0   5  275.95    1.82
   1   0  -4    1.94    0.67
  -1   0   4    1.96    0.56
   1   0  -4    3.90    0.84
   1   0  -3  731.96    3.38
  -1   0   3  738.33    2.93
   1   0  -3  758.98    3.53
   1   0  -2 1924.55    4.66
   1   0  -2 1914.68    4.48
   1   0  -1    6.02    0.35
   1   0  -1    5.44    0.28
   1   0   2   25.60    0.53
   1   0   2   24.90    0.90
   1   0   3 2163.64    7.22
  -1   0  -3 2119.16    3.99
   1   0   3 2157.08    4.15
  -1   0  -4  579.27    2.62
   1   0   4  590.22    2.41
  -1   0  -5  548.27    3.90
   1   0   5  540.81    2.48
  -1   0  -5  565.12    2.97
  -1   0  -6   34.79    1.56
   1   0   6   32.29    0.85
  -1   0  -6   34.08    1.06
  -1   0  -7   78.36    1.66
  -1   0  -7   72.36    2.25
  -1   0  -8   20.59    1.91
  -1   0  -9  100.05    3.01
  -1   0 -10   79.33    3.22
   1   0  10   66.81    3.80
  -1   0 -11   49.85    3.21
   1   0  11   50.39    4.00
   1   0  12    5.39    3.76
  -1   0 -12    9.05    3.04
   1   1 -12    4.64    2.99
   1   1 -11    5.85    2.80
   1   1 -10    3.20    2.45
   1   1  -9   63.65    2.97
   1   1  -9   65.21    2.47
   1   1  -8  108.16    2.54
   1   1  -8  104.14    3.04
   1   1  -7  131.93    2.83
   1   1  -7  135.89    2.54
   1   1  -6   28.54    1.64
   1   1  -6   30.65    1.39
   1   1  -5   86.20    1.99
   1   1  -5   95.00    1.77
   1   1  -4   27.95    1.18
   1   1  -4   29.85    1.03
   1   1  -3 1935.54    5.66
   1   1  -3 1897.12    5.95
   1   1  -2 3040.46    6.19
   1   1  -2 3025.83    6.37
   1   1  -1  241.03    1.57
   1   1  -1  249.75    1.53
   1   1   2    9.73    0.53
   1   1   2    8.78    0.74
  -1  -1  -3  309.87    1.45
   1   1   3  310.23    1.94
  -1  -1  -4  502.95    2.28
   1   1   4  493.44    2.59
   1   1   5  105.36    1.39
  -1  -1  -5  108.83    1.40
  -1  -1  -6   52.42    1.21
   1   1   6   54.46    1.19
  -1  -1  -7    1.40    0.83
   1   1   7    0.84    0.82
  -1  -1  -8  157.28    3.17
  -1  -1  -9   17.82    2.07
  -1  -1 -10   41.77    2.71
   1   1  11   54.27    3.92
  -1  -1 -11   53.49    3.27
   1   1  12   36.00    4.24
  -1  -1 -12   45.88    3.56
   1   2 -12   16.62    3.47
   1   2 -11   -0.89    2.77
   1   2 -10   49.69    3.12
   1   2  -9   31.18    2.66
   1   2  -9   29.52    1.99
   1   2  -8  199.11    3.77
   1   2  -8  193.57    3.28
   1   2  -7    5.31    1.32
   1   2  -7    5.90    1.77
   1   2  -6  243.23    3.49
   1   2  -6  257.07    3.11
   1   2  -5    1.75    1.23
   1   2  -5    2.04    0.98
   1   2  -4  569.10    4.05
   1   2  -4  572.40    3.74
   1   2  -3 1662.37    5.70
   1   2  -3 1678.88    6.08
   1   2  -2  661.15    3.29
   1   2  -2  665.89    2.03
   1   2  -2  670.82    3.47
   1   2  -1  163.19    1.63
   1   2  -1  159.65    1.29
   1   2   0  413.71    2.25
   1   2   0  407.74    2.25
   1   2   1  402.68    2.21
   1   2   1  417.00    2.47
   1   2   2   63.60    1.22
   1   2   3  483.67    2.98
  -1  -2  -3  477.82    2.30
   1   2   4  291.48    2.45
  -1  -2  -4  283.06    1.95
  -1  -2  -5   48.28    1.05
   1   2   5   45.85    1.27
  -1  -2  -6    2.16    0.73
   1   2   6    2.05    1.00
  -1  -2  -7   15.10    1.03
   1   2   7   14.86    1.12
  -1  -2  -9   65.98    2.66
  -1  -2 -10  130.03    3.63
   1   2  11   18.46    3.33
  -1  -2 -11   17.18    2.75
  -1  -2 -12    2.72    2.82
   1   2  12    5.44    3.51
  -1  -2 -13   49.42    3.91
   1   3 -11    1.76    2.84
   1   3 -10   15.62    2.84
   1   3  -9  134.70    3.24
   1   3  -9  129.62    3.81
   1   3  -8    9.14    2.12
   1   3  -8    6.64    1.64
   1   3  -7  190.05    3.15
   1   3  -7  184.99    3.52
   1   3  -6   -0.01    1.20
   1   3  -6    0.46    1.57
   1   3  -5   45.05    1.83
   1   3  -5   45.13    1.58
   1   3  -4  259.54    2.84
   1   3  -4  255.77    3.01
   1   3  -3   25.34    1.23
   1   3  -3   25.01    0.82
   1   3  -2  340.40    2.39
   1   3  -2  360.89    2.97
   1   3  -1  292.04    2.48
   1   3  -1  285.86    2.38
   1   3   0  131.20    1.62
   1   3   0  131.31    1.81
   1   3   1  459.14    2.74
   1   3   1  466.37    3.27
   1   3   2 1577.26    6.09
   1   3   3  204.24    2.42
  -1  -3  -3  199.45    1.98
  -1  -3  -4  408.86    2.83
   1   3   4  402.90    3.45
   1   3   5  190.21    2.52
  -1  -3  -5  192.94    2.12
   1   3   6   13.72    1.32
  -1  -3  -6   13.42    0.92
  -1  -3  -7  336.59    3.21
   1   3   7  328.85    3.34
   1   3   8  269.50    3.12
  -1  -3 -10    0.81    2.29
  -1  -3 -11    6.24    2.49
   1   3  12    1.47    3.39
  -1  -3 -12    2.27    2.82
  -1  -4  11    4.84    3.59
   1   4 -11    3.57    3.12
   1   4 -10   71.27    3.55
  -1  -4  10   65.43    3.98
   1   4  -9   32.68    2.93
   1   4  -8   40.81    2.70
   1   4  -7   57.85    2.53
   1   4  -6   39.00    2.21
   1   4  -5  204.66    3.24
   1   4  -4  396.70    3.99
   1   4  -4  388.96    2.78
   1   4  -3  520.25    4.19
   1   4  -3  518.20    3.48
   1   4  -2  205.01    2.56
   1   4  -2  200.73    2.42
   1   4  -1    4.39    1.07
   1   4  -1    4.03    0.90
  -1  -4   1    4.69    0.63
   1   4   0  206.21    2.28
   1   4   0  203.19    2.60
   1   4   1 2253.08    8.29
   1   4   1 2257.99    6.83
   1   4   2   83.78    1.52
   1   4   2   83.53    1.97
  -1  -4  -3  489.60    3.68
   1   4   3  490.60    4.20
  -1  -4  -4  138.38    2.06
   1   4   4  138.98    2.51
  -1  -4  -5   12.13    1.06
   1   4   5   11.69    1.52
   1   4   6  294.20    3.53
  -1  -4  -6  286.97    3.06
   1   4   7  145.15    2.73
  -1  -4  -7  137.20    2.33
   1   4   8   30.14    1.83
  -1  -4 -11    3.66    2.47
   1   4  12   20.34    3.67
  -1  -5  11   24.25    3.87
   1   5 -10   13.67    3.02
  -1  -5  10   11.75    3.32
   1   5  -9   35.19    3.15
  -1  -5   9   32.70    3.34
   1   5  -8   45.35    2.88
  -1  -5   8   44.49    3.21
  -1  -5   7   78.21    3.24
   1   5  -7   79.33    2.96
   1   5  -6  167.44    3.48
   1   5  -5  557.04    5.35
  -1  -5   4  316.61    3.77
   1   5  -4  317.96    3.18
   1   5  -4  308.23    3.90
   1   5  -3   39.52    1.71
  -1  -5   3   41.83    1.64
   1   5  -3   42.56    1.67
  -1  -5   2   52.63    1.37
   1   5  -2   45.51    1.63
   1   5  -2   49.76    1.78
   1   5  -1   23.23    1.57
  -1  -5   1   24.15    0.77
   1   5  -1   22.45    1.29
   1   5   0  265.18    2.88
   1   5   0  264.04    3.35
   1   5   1  131.64    2.03
   1   5   1  136.14    2.64
   1   5   2  191.20    3.07
   1   5   2  191.23    2.37
  -1  -5  -3    1.82    1.09
   1   5   3    1.29    1.50
  -1  -5  -4   31.81    1.49
   1   5   4   31.85    1.92
  -1  -5  -5  147.59    2.51
   1   5   5  150.47    3.10
  -1  -5  -6   73.91    2.02
   1   5   6   72.88    2.56
   1   5   7  121.28    2.90
  -1  -5  -7  115.48    2.49
   1   5   8   41.43    2.20
  -1  -6  11    1.52    3.58
   1   6 -10   16.82    3.42
  -1  -6  10   11.65    3.26
  -1  -6   9   10.41    3.09
   1   6  -9   11.86    3.08
  -1  -6   8    1.41    2.66
   1   6  -8   -0.17    2.64
  -1  -6   7    7.82    2.43
   1   6  -7    8.36    2.40
  -1  -6   6   26.18    2.36
   1   6  -6   24.51    2.27
  -1  -6   5   16.90    2.01
   1   6  -5   15.46    2.05
  -1  -6   4    4.98    1.59
   1   6  -4    3.60    1.58
   1   6  -3    7.78    1.67
   1   6  -3    6.37    1.58
   1   6  -2    8.41    1.43
   1   6  -2    8.44    1.65
   1   6  -1  205.87    3.35
   1   6  -1  203.50    2.94
   1   6   0  276.83    3.82
   1   6   0  273.54    3.22
   1   6   1  582.78    5.39
   1   6   1  571.19    4.37
   1   6   2  453.46    4.92
   1   6   2  458.70    3.90
   1   6   3   79.08    2.62
  -1  -6  -4   17.78    1.58
   1   6   4   14.66    2.08
  -1  -6  -5   47.44    1.99
   1   6   5   44.19    2.44
   1   6   6  294.69    4.46
  -1  -6  -6  292.29    3.92
  -1  -6  -7   55.16    2.22
   1   6   7   56.90    2.65
   1   6   8   85.64    3.02
   1   6   9   -0.23    2.08
   1   7  -9    0.66    3.06
   1   7  -8    3.00    2.84
   1   7  -7   28.09    2.89
   1   7  -6  201.03    4.18
   1   7  -5  116.58    3.30
   1   7  -4  157.43    3.39
   1   7  -3  101.49    2.82
   1   7  -3  107.22    2.88
   1   7  -2   45.31    2.41
   1   7  -2   42.45    2.02
   1   7  -1   22.02    2.17
   1   7  -1   21.70    1.75
   1   7   0  221.87    3.21
   1   7   0  230.29    3.95
   1   7   1  371.12    4.83
   1   7   1  363.84    3.91
   1   7   2  156.88    3.56
   1   7   2  156.20    2.68
  -1  -7  -3   42.33    2.24
   1   7   3   40.31    2.53
  -1  -7  -4  314.96    4.37
   1   7   4  298.64    4.67
   1   7   5  362.45    5.13
  -1  -7  -5  364.32    4.62
   1   7   6   24.74    2.60
  -1  -7  -6   23.89    2.06
  -1  -7  -7   23.55    2.11
   1   7   7   24.14    2.68
   1   7   8    0.21    2.41
   1   7   9    3.05    2.38
   1   8  -8    5.48    2.90
   1   8  -7   47.41    3.14
   1   8  -6   38.14    2.97
   1   8  -5   82.89    3.18
   1   8  -4   22.10    2.29
   1   8  -3   37.99    2.28
   1   8  -3   44.49    2.57
   1   8  -2  133.48    3.47
   1   8  -2  124.01    3.03
   1   8  -1  209.20    3.56
   1   8  -1  212.08    4.07
   1   8   0  131.23    2.81
   1   8   0  130.74    3.50
   1   8   1   93.95    2.51
   1   8   1   94.86    3.20
   1   8   2    1.59    2.21
   1   8   2    1.25    1.45
  -1  -8  -3  152.99    3.66
   1   8   3  141.47    3.78
   1   8   4  254.57    4.74
  -1  -8  -4  258.33    4.50
   1   8   5   53.74    3.14
  -1  -8  -5   50.66    2.63
   1   8   6    2.41    2.56
  -1  -8  -6    3.55    1.94
  -1  -8  -7   11.67    2.24
   1   8   7    9.88    2.83
   1   8   8    2.43    2.61
   1   8   9   15.33    2.91
   1   9  -7    1.98    2.83
   1   9  -6   28.33    2.96
   1   9  -5    4.82    2.54
   1   9  -4   23.65    2.58
   1   9  -3  110.37    3.25
   1   9  -2   61.06    3.07
   1   9  -2   56.22    2.58
   1   9  -1  133.50    3.20
   1   9  -1  136.61    3.80
   1   9   0   47.08    2.35
   1   9   0   46.35    2.98
   1   9   1   41.06    2.98
   1   9   1   41.42    2.26
   1   9   2   10.10    2.54
  -1  -9  -3  164.82    4.25
   1   9   3  152.52    4.17
  -1  -9  -4  142.27    3.99
   1   9   4  146.67    4.22
  -1  -9  -5   58.81    3.01
   1   9   5   59.60    3.46
   1   9   6   26.11    3.10
  -1  -9  -6   25.89    2.65
   1   9   7    0.25    2.88
  -1  -9  -7   -1.90    2.37
   1   9   8    0.02    2.92
   1  10  -6   18.27    3.10
   1  10  -5    4.08    2.63
   1  10  -4    1.32    2.46
   1  10  -3    4.85    2.35
   1  10  -2   66.86    3.39
   1  10  -2   64.98    3.02
   1  10  -1   67.47    3.42
   1  10   0   57.16    3.41
   1  10   1    3.86    2.75
   1  10   2   99.75    3.95
  -1 -10  -3   46.05    3.37
   1  10   3   40.41    3.38
  -1 -10  -4   74.73    3.64
   1  10   4   74.92    3.87
   1  10   5   10.55    3.14
  -1 -10  -5   10.52    2.78
  -1 -10  -6    1.87    2.55
   1  10   6    0.15    3.13
  -1 -10  -7   16.13    2.84
   1  11  -1   24.01    3.21
   1  11   0    6.27    3.08
   1  11   1   52.88    3.73
   1  11   2   22.79    3.35
  -1 -11  -2   27.30    3.61
  -1 -11  -3   58.08    4.02
   1  11   3   53.60    3.92
   1  11   4   16.97    3.49
  -1 -11  -4   19.65    3.31
   1  12  -1   32.07    3.62
  -2  10   1   27.28    3.88
   2 -10   0   29.11    3.70
  -2  10   0   27.42    3.80
   2 -10   1    1.58    3.38
  -2  10  -1    2.33    3.39
   2 -10   2    5.04    3.43
  -2  10  -2    4.78    3.42
   2 -10   3   74.60    4.41
  -2  10  -3   77.63    4.17
   2  -9  -4   12.05    3.16
  -2   9   4    9.16    3.41
   2  -9  -3   44.66    3.52
  -2   9   3   43.15    3.83
   2  -9  -2  101.70    4.25
  -2   9   2   97.95    4.40
  -2   9   1   49.10    3.84
   2  -9  -1   51.91    3.63
  -2   9   0    9.12    3.26
   2  -9   0    9.57    3.18
   2  -9   1    0.96    3.00
  -2   9  -1    0.49    3.17
  -2   9  -2   75.10    4.07
   2  -9   2   75.17    3.91
  -2   9  -3   36.77    3.54
  -2   8   7    0.79    2.96
   2  -8  -6    3.15    2.67
  -2   8   6    4.85    3.18
   2  -8  -5    9.63    2.83
  -2   8   5   10.04    3.08
  -2   8   4   60.66    3.70
   2  -8  -4   62.00    3.39
   2  -8  -3  122.78    4.01
  -2   8   3  123.63    4.36
  -2   8   2   20.59    3.22
   2  -8  -2   19.85    2.80
  -2   8   1   14.78    3.13
   2  -8  -1   14.66    2.61
  -2   8   0   16.56    3.14
   2  -8   0   17.60    2.81
   2  -8   1    1.17    2.61
  -2   8  -1    0.13    2.90
  -2   8  -2   68.39    3.66
  -2   8  -3  134.44    4.32
  -2   8  -4   67.51    3.64
  -2   8  -8   23.90    2.90
   2  -7  -8   10.78    2.71
  -2   7   7   21.05    3.04
   2  -7  -7   19.73    2.73
   2  -7  -6   -0.04    2.45
  -2   7   6    2.11    2.73
   2  -7  -5   36.08    2.82
  -2   7   5   34.56    3.16
   2  -7  -4   50.75    2.90
  -2   7   4   54.63    3.32
  -2   7   3   18.01    2.82
   2  -7  -3   16.71    2.42
   2  -7  -2   19.30    2.37
  -2   7   2   19.86    2.86
  -2   7   1  101.18    3.73
   2  -7  -1   88.38    3.15
   2  -7   0   -0.26    2.11
  -2   7   0    0.49    2.58
  -2   7  -1   69.46    3.35
  -2   7  -2  282.58    4.95
  -2   7  -3  127.92    3.75
  -2   7  -4    8.46    2.56
  -2   7  -5   23.37    2.22
  -2   7  -6    2.31    2.14
  -2   7  -7  168.22    4.05
  -2   7  -8   44.29    2.99
  -2   7  -9   48.22    3.37
   2  -6  -9   32.68    3.06
   2  -6  -8   14.44    2.61
  -2   6   7    4.34    2.59
   2  -6  -7    5.42    2.22
   2  -6  -6   11.51    2.27
  -2   6   6   14.28    2.61
   2  -6  -5   77.08    2.94
  -2   6   5   81.03    3.45
   2  -6  -4  132.82    3.38
  -2   6   4  134.43    3.92
  -2   6   3   48.44    2.93
   2  -6  -3   46.16    2.44
  -2   6   2  133.21    3.80
   2  -6  -2  131.76    3.22
  -2   6   1  120.44    3.58
   2  -6  -1  112.39    3.10
   2  -6   0   86.24    2.82
  -2   6   0   91.14    3.31
  -2   6  -1  306.72    4.78
  -2   6  -3  219.99    3.25
  -2   6  -4   18.59    1.80
  -2   6  -5    6.73    1.88
  -2   6  -6  188.74    3.81
  -2   6  -7   16.05    2.37
  -2   6  -8   38.51    2.78
  -2   6  -9   15.14    2.71
  -2   6 -10    5.07    2.86
   2  -5 -10   26.70    2.86
   2  -5  -9    7.09    2.42
   2  -5  -8    3.68    2.22
  -2   5   7    9.38    2.38
   2  -5  -7    8.36    2.04
  -2   5   6  124.86    3.63
   2  -5  -6  115.66    3.10
   2  -5  -5  417.59    4.96
  -2   5   5  455.38    5.64
   2  -5  -4  223.59    3.70
  -2   5   4  224.74    4.30
   2  -5  -3   87.29    2.51
  -2   5   3   93.21    3.16
   2  -5  -2   51.81    2.11
  -2   5   2   55.04    2.70
   2  -5  -1    1.25    1.44
  -2   5   1    2.44    2.01
   2  -5  -1    1.37    0.96
   2  -5   0   95.32    1.80
   2  -5   0   99.80    2.62
  -2   5  -1  106.21    1.87
   2  -5   1  110.43    2.00
  -2   5  -2  269.44    3.02
   2  -5   2  278.77    3.20
  -2   5  -3  144.41    2.57
   2  -5   3  140.27    2.65
   2  -5   4    4.46    1.73
  -2   5  -4    5.27    1.47
  -2   5  -5  262.87    3.78
   2  -5   5  269.45    4.16
  -2   5  -6   79.20    2.57
   2  -5   6   84.41    2.96
   2  -5   7    2.55    2.29
  -2   5  -7    1.39    1.87
  -2   5  -8   35.79    2.59
   2  -5   8   39.05    2.99
   2  -5   9    6.69    2.94
  -2   5  -9    5.60    2.48
   2  -5  10    8.22    3.28
  -2   5 -10    8.62    2.74
   2  -5  11   81.69    4.48
   2  -4 -10   19.57    2.56
   2  -4  -9   42.97    2.71
   2  -4  -8    2.37    2.00
  -2   4   7   29.85    2.42
   2  -4  -7   27.27    2.08
  -2   4   6   94.45    3.04
   2  -4  -6   87.74    2.60
   2  -4  -5   70.28    2.27
  -2   4   5   72.53    2.79
   2  -4  -4   46.49    1.89
  -2   4   4   43.22    2.52
   2  -4  -3    1.51    1.29
  -2   4   3    1.33    1.87
  -2   4   2   82.69    2.63
   2  -4  -2   80.23    2.07
   2  -4  -1  230.35    3.09
  -2   4   1  215.69    1.68
   2  -4  -1  215.44    2.43
  -2   4   0  585.76    3.10
   2  -4   0  579.55    3.70
   2  -4   1  128.61    1.98
  -2   4  -1  126.56    1.76
   2  -4   2   21.58    1.35
  -2   4  -2   18.97    1.12
   2  -4   3    1.98    1.31
  -2   4  -3    1.33    1.09
   2  -4   4  163.88    3.03
  -2   4  -4  152.32    2.56
  -2   4  -5  272.29    3.52
   2  -4   5  282.60    3.97
  -2   4  -6  177.90    3.20
   2  -4   6  170.72    3.63
  -2   4  -7  162.50    3.35
   2  -4   7  166.44    3.87
  -2   4  -8   12.58    2.24
   2  -4   8   11.70    2.66
   2  -4   9   33.51    3.29
  -2   4  -9   31.42    2.73
  -2   4 -10    1.63    2.62
   2  -4  10    1.16    3.00
  -2   4 -11   21.71    3.13
   2  -4  11   20.32    3.66
   2  -3 -10    8.11    2.31
   2  -3  -9    3.78    1.99
   2  -3  -8  114.74    3.03
   2  -3  -7   65.27    2.40
   2  -3  -6   95.83    2.47
  -2   3   6  100.78    2.79
  -2   3   5  249.66    3.79
   2  -3  -5  229.61    3.18
  -2   3   4  129.16    2.96
   2  -3  -4  119.65    2.30
   2  -3  -3   59.76    1.69
  -2   3   3   60.23    2.19
   2  -3  -2  674.64    4.57
   2  -3  -2  673.68    4.17
   2  -3  -1  819.61    4.84
   2  -3  -1  779.71    4.18
  -2   3   0    6.04    0.50
   2  -3   0    6.68    0.84
   2  -3   0    7.22    1.03
   2  -3   1   52.74    1.34
  -2   3  -1   54.16    1.08
  -2   3  -2  305.84    2.52
   2  -3   2  297.74    2.91
   2  -3   3    6.74    1.24
  -2   3  -3    6.65    0.91
  -2   3  -4   24.60    1.34
   2  -3   4   23.88    1.60
   2  -3   5  291.86    3.93
  -2   3  -5  298.98    3.42
  -2   3  -6  119.13    2.62
   2  -3   6  119.12    3.12
  -2   3  -7   11.76    1.87
   2  -3   7   10.28    2.29
   2  -3   8   15.33    2.61
  -2   3  -8   18.22    2.06
  -2   3  -9    1.94    2.06
   2  -3   9    0.89    2.80
   2  -3  10   46.58    3.71
  -2   3 -10   54.08    3.08
  -2   3 -11  145.37    4.22
   2  -3  11  148.49    5.15
   2  -2 -10   17.68    2.41
   2  -2  -9   34.68    2.42
   2  -2  -8   53.34    2.33
   2  -2  -7  306.66    3.98
   2  -2  -7  256.33    3.67
   2  -2  -6  296.09    3.47
  -2   2   6  295.54    3.59
   2  -2  -5   89.23    1.89
  -2   2   5   85.10    2.33
   2  -2  -5   87.38    2.04
   2  -2  -4    7.52    1.04
  -2   2   4    7.06    1.49
   2  -2  -4    7.34    0.87
   2  -2  -3  219.13    2.49
   2  -2  -2  181.27    2.24
   2  -2  -2  183.01    2.19
   2  -2  -1   45.14    1.17
   2  -2  -1   41.90    1.19
   2  -2   0   79.36    1.34
   2  -2   0   81.14    1.41
   2  -2   1  964.22    4.47
   2  -2   1  931.90    4.33
  -2   2  -1  965.85    3.18
   2  -2   2    5.14    0.91
  -2   2  -2    5.01    0.63
  -2   2  -3  219.89    2.23
   2  -2   3  224.35    2.74
   2  -2   4  229.00    3.05
  -2   2  -4  234.95    2.63
   2  -2   5  195.49    3.29
  -2   2  -5  206.37    2.79
   2  -2   6  208.03    3.71
  -2   2  -6  215.31    3.12
  -2   2  -7  130.45    2.80
   2  -2   7  128.54    3.50
   2  -2   8    5.16    2.39
  -2   2  -8    3.52    1.77
   2  -2   9  254.28    5.20
  -2   2  -9  253.90    4.22
  -2   2 -10  207.26    4.24
   2  -2  10  203.28    5.20
   2  -2  11   25.28    3.63
  -2   2 -11   29.00    2.97
   2  -2  12   11.62    3.74
  -2   2 -12   16.15    3.07
   2  -1 -10   16.81    2.23
   2  -1  -9    1.65    1.85
   2  -1  -9    4.23    2.15
   2  -1  -8   78.31    2.56
   2  -1  -8   66.45    2.75
   2  -1  -7  214.90    3.52
   2  -1  -7  198.54    3.26
   2  -1  -6   17.87    1.43
   2  -1  -6   18.84    1.58
  -2   1   5   -0.06    1.19
   2  -1  -5    0.18    0.99
   2  -1  -5    0.57    1.05
   2  -1  -4   52.14    1.45
  -2   1   4   52.67    1.67
   2  -1  -4   52.34    1.33
   2  -1  -3  374.01    2.94
   2  -1  -3  357.83    2.34
   2  -1  -2 1100.45    4.47
   2  -1  -2 1044.47    2.95
   2  -1  -1  444.16    2.69
   2  -1  -1  461.43    2.91
   2  -1   0  773.40    3.28
   2  -1   0  748.57    3.45
   2  -1   1  314.76    2.02
  -2   1  -1  314.35    1.55
   2  -1   1  301.02    2.33
  -2   1  -2  453.63    2.44
   2  -1   2  437.01    3.15
  -2   1  -3  514.47    3.07
   2  -1   3  490.57    3.64
  -2   1  -4  617.55    3.84
   2  -1   4  612.19    4.65
   2  -1   5  223.20    3.37
  -2   1  -5  227.08    2.72
   2  -1   6  404.75    4.84
  -2   1  -6  400.06    3.89
   2  -1   7    4.56    2.18
  -2   1  -7    2.15    1.42
   2  -1   8  305.69    5.12
  -2   1  -8  295.02    4.12
   2  -1   9   81.03    3.64
  -2   1  -9   90.10    3.05
  -2   1 -10   13.02    2.45
   2  -1  10   12.85    3.19
   2  -1  11    8.19    3.46
  -2   1 -11    7.62    2.60
   2  -1  12    2.40    3.68
  -2   1 -12    0.70    2.81
   2   0 -11    0.46    2.73
   2   0 -10   29.10    2.41
   2   0 -10   31.05    3.01
   2   0  -9   69.63    2.67
   2   0  -9   69.74    2.98
   2   0  -8  355.03    4.41
   2   0  -8  388.80    4.98
   2   0  -7  246.65    3.63
   2   0  -7  254.60    3.56
   2   0  -6  159.23    2.69
   2   0  -6  156.99    2.75
   2   0  -5   84.80    1.91
   2   0  -5   77.93    1.84
  -2   0   5   82.41    1.51
   2   0  -4 1046.26    5.19
  -2   0   4 1028.54    4.55
   2   0  -4 1067.12    4.94
   2   0  -3  355.81    2.51
   2   0  -3  371.24    2.79
   2   0  -2  161.98    1.38
   2   0  -2  179.64    1.78
   2   0  -1  228.34    1.78
   2   0  -1  225.05    1.26
   2   0  -1  239.67    2.03
   2   0   0  272.76    1.62
   2   0   0  277.51    1.99
   2   0   1    2.60    0.28
   2   0   1    3.17    0.62
   2   0   2  565.24    2.59
   2   0   2  556.85    1.66
   2   0   2  544.63    3.23
   2   0   3  341.21    2.95
   2   0   3  352.70    2.16
   2   0   4   99.07    2.07
   2   0   4   98.86    1.29
   2   0   5    9.66    1.50
   2   0   5   10.28    0.73
   2   0   6   95.86    2.72
   2   0   6   84.24    1.38
  -2   0  -6   91.25    2.04
  -2   0  -6   80.68    1.23
   2   0   7   10.76    2.21
   2   0   7   11.20    0.90
  -2   0  -7   13.03    1.53
   2   0   8   18.22    2.58
  -2   0  -8   20.78    1.88
   2   0   9  177.42    4.54
  -2   0  -9  176.96    3.56
   2   0  10   63.09    3.74
  -2   0 -10   67.77    2.98
  -2   0 -11   20.21    2.84
   2   0  11   18.95    3.54
   2   0  12   11.34    3.88
  -2   0 -12   14.76    3.01
   2   1 -12   -0.95    3.17
   2   1 -11    0.33    2.80
   2   1 -10   35.91    2.98
   2   1 -10   31.32    2.51
   2   1  -9  110.45    3.07
   2   1  -9  114.35    3.40
   2   1  -8   72.49    2.48
   2   1  -8   73.82    2.83
   2   1  -7  174.64    3.03
   2   1  -7  178.11    3.35
   2   1  -6   63.73    2.02
   2   1  -6   64.59    1.92
   2   1  -5  699.38    4.63
   2   1  -5  696.31    4.76
   2   1  -4  417.87    3.33
   2   1  -4  426.81    3.40
   2   1  -3   47.09    1.21
   2   1  -3   42.65    1.15
   2   1  -2  195.90    1.90
   2   1  -2  188.06    1.76
   2   1  -1  521.54    2.51
   2   1  -1  506.09    2.78
   2   1  -1  523.12    2.61
   2   1   0  639.42    2.48
   2   1   0  665.88    2.45
   2   1   0  670.56    2.78
   2   1   0  651.41    2.41
   2   1   1  641.61    2.60
   2   1   1  633.18    1.92
   2   1   1  642.05    2.80
   2   1   2   11.64    0.75
   2   1   2   12.61    0.62
   2   1   3  112.12    1.30
   2   1   3  109.45    1.74
  -2  -1  -4   10.76    0.32
   2   1   4    9.66    1.20
   2   1   4   11.16    0.73
  -2  -1  -5  486.22    2.17
   2   1   5  512.55    4.64
   2   1   5  505.66    2.96
  -2  -1  -6   27.15    0.78
   2   1   6   25.65    1.97
   2   1   6   28.66    1.09
   2   1   7   76.36    2.89
   2   1   7   84.75    1.55
   2   1   8  498.19    6.29
  -2  -1  -8  542.83    5.14
   2   1   9  476.38    6.46
  -2  -1  -9  470.16    5.32
   2   1  10   37.00    3.31
  -2  -1 -10   37.23    2.58
   2   1  11    2.61    3.28
  -2  -1 -11    2.21    2.53
   2   1  12    6.23    3.82
  -2  -1 -12    6.36    2.96
   2   2 -12    2.27    3.39
   2   2 -11    2.65    2.94
   2   2 -10   19.21    2.94
   2   2 -10   17.56    2.29
   2   2  -9   18.63    2.51
   2   2  -9   18.13    2.16
   2   2  -8   93.47    2.76
   2   2  -8   97.04    3.05
   2   2  -7   28.83    2.07
   2   2  -7   28.50    1.85
   2   2  -6    6.15    1.34
   2   2  -6    6.21    1.62
   2   2  -5  257.98    3.21
   2   2  -5  258.41    3.05
   2   2  -4    8.45    0.97
   2   2  -4    7.80    1.05
   2   2  -3  425.43    3.25
   2   2  -3  436.01    3.20
   2   2  -2   32.47    0.57
   2   2  -2   32.33    1.04
   2   2  -2   33.93    1.00
   2   2  -1  339.93    2.38
   2   2  -1  322.28    2.41
   2   2  -1  320.68    1.70
   2   2   0  733.11    2.82
   2   2   0  723.87    3.25
   2   2   0  760.45    3.07
   2   2   0  723.58    2.69
   2   2   1 2292.71    5.66
   2   2   1 2293.57    5.36
   2   2   1 2283.90    4.58
   2   2   2 1437.81    4.32
   2   2   2 1472.65    4.64
  -2  -2  -3 1194.70    2.97
   2   2   3 1200.12    4.92
   2   2   3 1228.38    4.51
   2   2   4 1482.76    5.24
   2   2   4 1459.57    6.54
  -2  -2  -4 1487.14    3.40
   2   2   5    0.99    0.84
   2   2   5    0.26    1.28
  -2  -2  -5    0.93    0.42
   2   2   6   91.10    1.69
  -2  -2  -6   93.08    1.28
   2   2   6   82.58    2.57
   2   2   7  148.76    3.40
   2   2   7  157.09    2.20
   2   2   8  116.46    3.48
   2   2   9    6.12    2.49
   2   2  10   22.67    3.16
  -2  -2 -10   26.74    2.46
   2   2  11   42.21    3.72
  -2  -2 -11   50.08    3.09
   2   2  12   25.84    3.88
  -2  -2 -12   35.30    3.19
   2   3 -11   24.13    3.42
   2   3 -10   10.91    2.84
   2   3 -10    7.26    2.08
   2   3  -9  126.49    3.82
   2   3  -9  121.36    3.24
   2   3  -8   98.28    3.18
   2   3  -8   90.89    2.68
   2   3  -7   19.87    2.09
   2   3  -7   20.06    1.69
   2   3  -6  180.88    3.28
   2   3  -6  193.62    3.02
   2   3  -5  552.12    4.73
   2   3  -5  550.07    4.48
   2   3  -4 1025.22    5.54
   2   3  -4 1045.64    5.90
   2   3  -3  218.60    2.70
   2   3  -3  225.87    1.28
   2   3  -3  217.82    2.46
   2   3  -2  285.48    1.77
   2   3  -2  288.04    2.78
   2   3  -2  294.15    2.67
   2   3  -1    2.30    0.67
   2   3  -1    1.99    0.78
   2   3  -1    1.80    0.60
   2   3   0  250.29    2.08
   2   3   0  244.68    2.28
   2   3   1  240.31    2.17
   2   3   1  238.96    2.20
   2   3   1  250.62    1.33
   2   3   2  844.85    4.18
   2   3   2  834.59    2.94
   2   3   3    3.15    0.72
   2   3   3    3.36    0.89
  -2  -3  -4  185.04    1.71
   2   3   4  196.68    2.37
   2   3   4  188.22    2.48
   2   3   5  472.70    4.29
  -2  -3  -5  472.65    2.74
   2   3   5  465.94    3.63
  -2  -3  -6  111.60    1.53
   2   3   6  108.75    2.06
   2   3   6  107.78    2.66
   2   3   7  178.37    2.54
   2   3   7  168.42    3.54
   2   3   8   89.31    2.02
   2   3   8   84.24    3.10
   2   3   9  152.05    4.03
   2   3  10    1.76    2.72
   2   3  11   37.63    3.63
  -2  -3 -11   46.94    3.10
   2   3  12   43.25    4.01
  -2  -3 -12   50.97    3.53
   2   4 -11   31.63    3.65
   2   4 -10   80.90    3.86
   2   4  -9   60.51    3.33
   2   4  -9   59.50    2.86
   2   4  -8    8.13    1.92
   2   4  -8    9.19    2.36
   2   4  -7   32.63    2.07
   2   4  -7   35.13    2.50
   2   4  -6  163.89    3.30
   2   4  -6  160.70    3.04
   2   4  -5   70.43    2.09
   2   4  -5   74.40    2.32
   2   4  -4  166.41    2.85
   2   4  -4  169.35    2.69
   2   4  -3   28.77    0.90
   2   4  -3   27.95    1.47
   2   4  -2   89.16    1.45
   2   4  -2   89.77    1.89
   2   4  -1  686.96    4.40
   2   4  -1  699.47    3.87
   2   4   0  164.41    2.15
   2   4   0  169.05    2.22
   2   4   1  326.74    2.84
   2   4   1  325.10    3.07
   2   4   2  284.60    2.96
   2   4   2  291.73    2.75
   2   4   2  282.78    1.43
   2   4   3   18.87    1.30
   2   4   3   18.02    0.80
   2   4   4   94.45    1.86
  -2  -4  -4   96.26    1.66
   2   4   4  102.50    2.10
   2   4   5   68.52    1.95
   2   4   5   65.53    2.01
  -2  -4  -5   69.90    1.40
   2   4   6  314.85    3.48
   2   4   6  304.62    3.92
  -2  -4  -6  320.34    2.85
   2   4   7  134.20    2.59
   2   4   7  117.16    3.03
   2   4   8   94.17    2.32
   2   4   8   88.39    3.08
   2   4   9    2.50    2.30
   2   4  10   30.61    3.00
   2   4  11   12.45    3.16
   2   4  12   13.37    3.56
  -2  -4 -12   17.46    3.27
   2   5 -10    6.96    3.26
   2   5  -9    5.42    2.79
   2   5  -8    6.49    2.65
   2   5  -7   49.64    2.79
   2   5  -6   79.67    2.85
   2   5  -5   49.95    2.24
   2   5  -4  114.75    2.70
   2   5  -3   19.62    1.19
   2   5  -3   18.48    1.49
   2   5  -2  383.32    3.84
   2   5  -2  390.18    3.37
   2   5  -1  442.07    3.90
   2   5  -1  433.51    3.73
   2   5   0  296.52    3.16
   2   5   0  292.51    3.25
   2   5   1  888.27    5.63
   2   5   1  884.68    5.12
   2   5   2  203.61    2.60
   2   5   2  202.02    2.95
   2   5   3   31.16    1.75
   2   5   3   29.85    0.75
   2   5   4  187.41    2.16
  -2  -5  -4  176.21    2.53
   2   5   4  180.17    2.98
   2   5   5  217.46    2.95
   2   5   5  219.09    3.35
  -2  -5  -5  219.40    2.72
   2   5   6   44.04    2.04
   2   5   6   49.62    2.17
  -2  -5  -6   50.42    1.58
   2   5   7   61.07    2.53
  -2  -5  -7   69.63    1.86
   2   5   7   68.25    2.38
   2   5   8    9.85    1.81
   2   5   8    9.33    2.05
   2   5   9    2.65    2.26
   2   5   9    5.49    1.82
   2   5  10    5.27    2.57
  -2  -5 -12   43.56    3.51
  -2  -6  10    7.78    3.32
   2   6 -10    8.72    3.35
   2   6  -9    1.35    2.95
  -2  -6   9    1.14    2.95
   2   6  -8   18.90    2.92
   2   6  -7  132.78    3.81
   2   6  -6   22.88    2.35
   2   6  -5  267.48    4.23
   2   6  -4  123.32    2.93
   2   6  -3   15.21    1.46
   2   6  -3   15.34    1.66
   2   6  -2  110.62    2.38
   2   6  -2  106.40    2.47
   2   6  -1  297.45    3.63
   2   6  -1  301.47    3.59
   2   6   0  340.09    3.70
   2   6   0  325.98    3.87
   2   6   1    3.80    1.54
   2   6   1    3.35    1.13
   2   6   2    2.62    1.62
   2   6   2    2.17    1.11
   2   6   3  236.21    3.68
  -2  -6  -4  205.20    3.04
   2   6   4  198.35    3.52
  -2  -6  -5  129.83    2.48
   2   6   5  133.74    3.12
   2   6   6  160.12    3.37
  -2  -6  -6  161.30    2.79
  -2  -6  -7   98.07    2.40
   2   6   7   96.62    2.89
   2   6   8   -0.24    2.02
   2   6   9   42.44    2.55
   2   7  -9    4.80    3.12
   2   7  -8   28.83    3.16
   2   7  -7    3.06    2.56
   2   7  -6  124.75    3.55
   2   7  -5   24.87    2.37
   2   7  -4    0.43    1.82
   2   7  -3  123.77    2.79
   2   7  -3  117.55    2.94
   2   7  -2  209.42    3.44
   2   7  -2  212.16    3.46
   2   7  -1  619.21    5.38
   2   7  -1  615.02    5.58
   2   7   0  179.36    3.03
   2   7   0  176.49    3.38
   2   7   1    3.21    1.85
   2   7   1    2.79    1.37
   2   7   2   54.60    2.47
   2   7   2   47.25    1.90
   2   7   3  133.07    3.28
  -2  -7  -4   83.67    2.48
   2   7   4   88.63    3.02
  -2  -7  -5  160.93    3.14
   2   7   5  165.98    3.66
  -2  -7  -6  113.88    2.74
   2   7   6  109.05    3.30
  -2  -7  -7    3.24    1.54
   2   7   7    3.55    2.24
   2   7   8   36.05    2.73
   2   7   9   53.78    2.99
   2   8  -8   24.15    3.22
   2   8  -7   65.88    3.53
   2   8  -6   32.96    2.83
   2   8  -5    1.97    2.32
   2   8  -4   25.94    2.35
   2   8  -3   44.63    2.48
   2   8  -2  389.56    4.80
   2   8  -2  400.77    4.95
   2   8  -1  323.67    4.37
   2   8  -1  305.73    4.51
   2   8   0  130.33    3.35
   2   8   0  131.40    2.92
   2   8   1  111.40    3.31
   2   8   1  111.30    2.71
   2   8   2  281.47    3.92
   2   8   2  285.53    4.58
   2   8   3   51.01    2.80
   2   8   4   61.94    2.99
  -2  -8  -4   55.94    2.54
  -2  -8  -5  103.49    3.00
   2   8   5   97.96    3.44
  -2  -8  -6    5.70    1.82
   2   8   6    5.15    2.48
  -2  -8  -7    0.37    1.86
   2   8   7    0.28    2.46
   2   8   8   18.76    2.73
   2   8   9    7.29    2.68
   2   9  -7   23.06    3.30
   2   9  -6    3.65    2.68
   2   9  -5    0.81    2.51
   2   9  -4   15.33    2.39
   2   9  -3  149.96    3.68
   2   9  -2   73.85    2.96
   2   9  -2   77.20    3.07
   2   9  -1   67.98    3.01
   2   9  -1   70.68    2.70
   2   9   0   35.82    2.28
   2   9   0   38.78    2.71
   2   9   1  118.26    3.65
   2   9   1  113.39    2.96
   2   9   2   78.31    3.33
   2   9   2   72.54    2.59
   2   9   3   18.82    2.68
   2   9   4   28.62    2.94
  -2  -9  -4   29.49    2.61
   2   9   5   16.29    2.86
  -2  -9  -5   15.86    2.33
  -2  -9  -6    0.72    2.01
   2   9   6    0.77    2.62
  -2  -9  -7   13.82    2.29
   2   9   7   15.22    3.03
   2   9   8   62.80    3.59
   2   9   9   33.23    3.30
   2  10  -6    2.31    2.78
   2  10  -5   13.32    2.87
   2  10  -4   51.44    3.19
   2  10  -3   30.31    2.82
   2  10  -2   41.80    2.78
   2  10  -1   17.79    2.74
   2  10  -1   15.37    2.29
   2  10   0   10.32    2.76
   2  10   0   10.91    2.26
   2  10   1   43.70    2.59
   2  10   1   45.74    3.12
   2  10   2  140.73    4.19
   2  10   2  141.14    3.57
   2  10   3   97.94    3.99
   2  10   4   45.44    3.47
  -2 -10  -4   47.38    3.24
   2  10   5    4.85    2.94
  -2 -10  -5    3.90    2.42
  -2 -10  -6    3.99    2.37
   2  10   6    2.47    3.12
   2  10   7   41.07    3.55
   2  11  -4   43.80    3.30
   2  11  -3  140.83    4.25
   2  11  -2  104.80    3.62
   2  11  -1    6.85    2.43
   2  11  -1    8.29    2.91
   2  11   0   14.05    3.05
   2  11   1   72.64    3.80
   2  11   2   46.74    3.65
  -2 -11  -3   45.31    3.62
   2  11   3   37.68    3.65
  -2 -11  -4    0.65    2.90
   2  11   4    0.55    3.19
  -2 -11  -5    6.81    2.89
   2  11   5    6.30    3.28
  -2 -11  -6   53.08    3.43
   2  12   0   33.06    3.63
   2  12   1   24.94    3.63
  -3   9   2   54.56    4.28
   3  -9  -2   49.58    3.87
   3  -9  -1   42.26    3.77
  -3   9   1   41.86    4.11
  -3   9   0    1.29    3.59
   3  -9   0   -0.72    3.13
  -3   9  -1   36.11    4.15
   3  -9   1   31.98    3.52
  -3   9  -2   72.72    4.43
   3  -9   2   69.35    4.11
   3  -9   3   36.15    3.62
  -3   9  -3   41.94    4.05
  -3   9  -4    1.87    3.39
   3  -9   4    0.51    3.19
   3  -8  -5    9.16    2.98
  -3   8   5    8.71    3.29
   3  -8  -4    6.71    3.02
  -3   8   4    8.63    3.34
  -3   8   3   40.57    3.85
   3  -8  -3   35.77    3.24
  -3   8   2   32.30    3.66
   3  -8  -2   30.17    3.17
  -3   8   1   24.74    3.59
   3  -8  -1   25.00    2.98
  -3   8   0  148.15    4.87
   3  -8   0  125.23    4.21
  -3   8  -1   80.59    4.18
   3  -8   1   70.28    3.66
   3  -8   2   54.15    3.50
  -3   8  -2   59.96    3.90
  -3   8  -3   41.31    3.64
   3  -8   3   40.67    3.36
  -3   8  -4   24.24    3.31
  -3   7   7   -1.32    2.96
   3  -7  -7    0.44    2.70
  -3   7   6   33.75    3.53
   3  -7  -6   33.13    3.07
   3  -7  -5   39.30    3.07
  -3   7   5   40.35    3.56
  -3   7   4   96.61    4.03
   3  -7  -4   94.19    3.71
  -3   7   3   49.48    3.52
   3  -7  -3   49.87    3.15
   3  -7  -2    1.20    2.25
  -3   7   2    1.98    2.91
   3  -7  -1    4.78    2.36
  -3   7   1    5.70    2.89
   3  -7   0   60.19    3.05
  -3   7   0   63.19    3.55
   3  -7   1   85.90    3.44
  -3   7  -1   92.65    3.88
   3  -7   2   99.93    3.60
  -3   7  -2  106.94    3.97
   3  -7   3   51.24    3.08
   3  -6  -8    0.46    2.64
   3  -6  -7   60.57    3.30
  -3   6   7   60.84    3.52
   3  -6  -6   63.39    3.10
  -3   6   6   64.28    3.50
   3  -6  -5   67.60    3.06
  -3   6   5   70.52    3.57
  -3   6   4   84.37    3.72
   3  -6  -4   76.17    3.09
  -3   6   3   53.85    3.38
   3  -6  -3   52.60    2.75
   3  -6  -2   16.29    2.24
  -3   6   2   14.74    2.81
   3  -6  -1   61.39    2.76
  -3   6   1   64.84    3.34
   3  -6   0  252.47    4.39
   3  -6   1  213.16    4.15
   3  -6   2    0.96    1.97
  -3   6  -6  164.40    3.55
  -3   6  -7  126.97    3.44
  -3   6  -8    1.05    2.25
  -3   6  -9   15.55    2.63
   3  -5  -9   13.81    2.79
   3  -5  -8   24.67    2.86
   3  -5  -7   37.91    2.78
  -3   5   7   38.45    2.97
  -3   5   6   16.08    2.75
   3  -5  -6   16.07    2.35
  -3   5   5   32.96    2.90
   3  -5  -5   31.88    2.34
  -3   5   4    5.56    2.58
   3  -5  -4    7.66    1.98
   3  -5  -3   38.34    2.28
  -3   5   3   41.95    2.81
   3  -5  -2  252.05    3.99
  -3   5   2  262.85    4.61
   3  -5  -1  531.19    4.29
   3  -5  -1  526.40    5.40
   3  -5   0  148.49    3.17
   3  -5   0  159.71    2.54
   3  -5   1  142.75    3.22
   3  -5   1  143.30    2.54
   3  -5   2   18.11    1.92
   3  -5   2   20.05    1.69
   3  -5   3   28.51    2.01
   3  -5   4   23.65    2.07
  -3   5  -4   25.23    1.71
  -3   5  -5   43.31    2.00
   3  -5   5   43.47    2.54
  -3   5  -6  160.68    3.25
   3  -5   6  167.48    3.96
   3  -5   7   10.53    2.64
  -3   5  -7    9.90    2.00
   3  -5   8    7.33    2.84
  -3   5  -8    7.66    2.23
   3  -5   9   11.66    3.07
  -3   5  -9   11.72    2.38
   3  -5  10    3.86    3.26
  -3   5 -10    3.46    2.54
   3  -4 -10    1.22    2.72
   3  -4  -9   52.71    3.08
   3  -4  -8   52.10    2.91
   3  -4  -7  213.53    4.19
   3  -4  -6  122.55    3.19
  -3   4   6  129.51    3.63
  -3   4   5   32.57    2.71
   3  -4  -5   32.34    2.10
   3  -4  -4   11.16    1.74
  -3   4   4   12.01    2.40
  -3   4   3    5.45    2.15
   3  -4  -3    5.52    1.54
   3  -4  -2   48.41    1.81
   3  -4  -2   46.70    2.01
   3  -4  -1   10.50    1.50
   3  -4  -1   10.44    1.29
   3  -4   0  268.61    3.06
   3  -4   0  262.19    3.53
   3  -4   1  130.79    2.70
   3  -4   1  130.97    2.35
  -3   4  -2    6.02    0.97
   3  -4   2    6.86    1.38
   3  -4   2    5.83    1.43
  -3   4  -3  235.98    2.78
   3  -4   3  238.91    3.47
  -3   4  -4   44.32    1.71
   3  -4   4   41.22    2.17
  -3   4  -5   68.05    2.17
   3  -4   5   73.72    2.81
  -3   4  -6  184.68    3.27
   3  -4   6  192.08    4.09
  -3   4  -7  183.19    3.45
   3  -4   7  194.88    4.27
  -3   4  -8    0.94    2.07
   3  -4   8    1.38    2.62
   3  -4   9  175.99    4.75
  -3   4  -9  163.40    3.93
   3  -4  10   76.21    4.16
  -3   4 -10   76.68    3.38
   3  -4  11   12.57    3.61
  -3   4 -11   13.59    2.97
   3  -3 -10    7.66    2.69
   3  -3  -9    0.87    2.28
   3  -3  -8   89.12    3.11
   3  -3  -7   44.89    2.42
  -3   3   6   40.04    2.43
   3  -3  -6   42.53    2.24
   3  -3  -5   13.40    1.63
  -3   3   5   15.52    2.25
   3  -3  -4    0.87    1.28
  -3   3   4    0.67    1.95
   3  -3  -3   35.19    1.68
   3  -3  -2   53.25    1.78
   3  -3  -2   55.03    1.75
   3  -3  -1  549.70    4.06
   3  -3  -1  521.25    4.36
   3  -3   0  497.50    4.11
   3  -3   0  500.64    3.83
   3  -3   1    5.84    1.13
  -3   3  -1    5.08    0.61
   3  -3   1    5.77    1.10
   3  -3   2   57.15    1.73
  -3   3  -2   55.58    1.25
   3  -3   2   58.08    1.80
  -3   3  -3  155.96    2.12
   3  -3   3  149.82    2.69
  -3   3  -4  234.21    2.79
   3  -3   4  234.48    3.55
   3  -3   5  278.31    4.17
  -3   3  -5  279.60    3.29
  -3   3  -6  143.64    2.85
   3  -3   6  144.94    3.48
   3  -3   7    3.34    2.24
  -3   3  -7    4.26    1.65
  -3   3  -8  465.87    5.31
   3  -3   8  486.42    6.40
  -3   3  -9  123.51    3.43
   3  -3   9  124.31    4.25
   3  -3  10   61.47    3.97
  -3   3 -10   60.84    3.04
   3  -3  11    7.33    3.56
  -3   3 -11   11.86    2.83
   3  -2 -10    0.75    2.34
   3  -2  -9   31.63    2.66
   3  -2  -8   64.03    2.80
   3  -2  -7   79.36    2.63
   3  -2  -6   33.11    1.94
   3  -2  -5   15.49    1.55
  -3   2   5   17.02    1.98
   3  -2  -4  335.69    3.63
   3  -2  -3  253.58    2.99
   3  -2  -2  219.46    2.68
   3  -2  -2  230.48    2.80
   3  -2  -1  628.13    4.16
   3  -2  -1  627.77    4.16
   3  -2   0   19.14    1.04
   3  -2   0   19.01    1.12
  -3   2  -1    9.18    0.53
   3  -2   1    9.40    0.89
   3  -2   1    9.74    1.09
   3  -2   2  443.68    3.38
  -3   2  -2  442.23    2.64
  -3   2  -3  804.94    4.12
   3  -2   3  785.48    5.24
  -3   2  -4  809.75    4.74
   3  -2   4  795.21    5.84
  -3   2  -5  182.29    2.69
   3  -2   5  175.85    3.25
   3  -2   6   11.10    1.95
  -3   2  -6   10.95    1.52
   3  -2   7   41.19    2.62
  -3   2  -7   40.00    2.07
   3  -2   8    3.09    2.48
  -3   2  -8    4.30    1.81
   3  -2   9   69.54    3.56
  -3   2  -9   71.40    2.76
  -3   2 -10   17.43    2.47
   3  -2  10   15.90    3.32
   3  -2  11   -0.97    3.38
  -3   2 -11    0.69    2.53
   3  -2  12   23.29    4.02
  -3   2 -12   25.68    3.17
   3  -1 -10   61.06    3.14
   3  -1  -9  208.22    4.31
   3  -1  -8   84.77    2.93
   3  -1  -7  103.28    2.83
   3  -1  -6    9.09    1.48
   3  -1  -6   11.40    1.41
  -3   1   5  218.54    3.20
   3  -1  -5  218.43    2.68
   3  -1  -5  213.06    3.03
   3  -1  -4  135.46    2.34
   3  -1  -4  136.07    1.86
   3  -1  -3   63.34    1.61
   3  -1  -3   58.45    1.05
   3  -1  -2  239.92    2.49
   3  -1  -2  242.20    2.80
   3  -1  -1   60.86    1.30
   3  -1  -1   62.15    1.55
   3  -1   0   79.24    1.35
   3  -1   0   73.83    1.54
   3  -1   1  248.25    2.51
   3  -1   1  264.20    2.17
  -3   1  -1  262.93    1.46
   3  -1   2   67.51    1.62
   3  -1   2   69.78    1.15
  -3   1  -2   73.79    1.08
   3  -1   3  171.71    1.75
  -3   1  -3  175.90    1.86
   3  -1   3  168.43    2.51
  -3   1  -4  221.74    2.40
   3  -1   4  217.11    3.07
  -3   1  -5   62.85    1.68
   3  -1   5   64.11    2.22
   3  -1   6  144.45    3.26
  -3   1  -6  146.65    2.51
   3  -1   7  170.04    3.82
  -3   1  -7  160.28    2.93
   3  -1   8  260.08    4.86
  -3   1  -8  251.92    3.76
   3  -1   9  215.36    4.90
  -3   1  -9  224.31    3.93
   3  -1  10   32.38    3.44
  -3   1 -10   34.99    2.67
   3  -1  11    5.63    3.35
  -3   1 -11    6.28    2.56
   3  -1  12    0.60    3.62
  -3   1 -12   -0.29    2.74
   3   0 -10   85.38    3.38
   3   0  -9   61.21    2.73
   3   0  -8   19.42    2.13
   3   0  -8   20.39    2.15
   3   0  -7    7.42    1.70
   3   0  -7    9.27    1.67
   3   0  -6   40.23    1.92
   3   0  -6   41.45    1.84
   3   0  -5   12.62    1.39
  -3   0   5   11.45    1.34
   3   0  -5   12.21    1.27
   3   0  -4   61.54    1.69
   3   0  -4   63.05    1.49
   3   0  -3  321.97    2.97
   3   0  -3  319.33    2.41
   3   0  -2   92.99    1.58
   3   0  -2   97.67    1.88
   3   0  -2   97.13    1.22
   3   0  -1   35.24    0.99
   3   0  -1   36.85    1.22
   3   0  -1   34.33    0.59
   3   0   0   80.80    1.19
   3   0   0   78.67    1.48
   3   0   1  355.91    2.03
   3   0   1  362.81    2.81
   3   0   2  104.44    1.72
   3   0   2  111.31    1.05
   3   0   3  807.60    2.39
   3   0   3  790.49    4.86
   3   0   4 1446.68    3.23
   3   0   4 1467.82    5.19
   3   0   4 1476.59    7.06
   3   0   5   85.14    2.34
   3   0   5   88.16    1.52
   3   0   6  246.45    3.89
   3   0   6  251.02    2.44
   3   0   7  467.79    5.56
   3   0   7  441.75    3.22
  -3   0  -7  447.26    4.35
   3   0   8   52.21    2.97
  -3   0  -8   51.43    2.21
   3   0   9   23.31    2.88
  -3   0  -9   22.76    2.13
   3   0  10   15.05    3.15
  -3   0 -10   15.92    2.26
  -3   0 -11    1.93    2.55
   3   0  11    1.79    3.25
  -3   0 -12   32.58    3.31
   3   0  12   26.62    4.04
   3   1 -10   30.67    2.69
   3   1 -10   38.54    3.12
   3   1  -9   23.15    2.34
   3   1  -9   23.08    2.75
   3   1  -8    9.20    2.00
   3   1  -8    9.41    2.17
   3   1  -7  147.16    3.21
   3   1  -7  147.08    3.03
   3   1  -6   33.68    1.76
   3   1  -6   36.77    1.89
   3   1  -5  109.05    2.31
   3   1  -5  106.40    2.16
   3   1  -4  644.11    4.54
   3   1  -4  620.94    4.13
   3   1  -3  347.27    3.13
   3   1  -3  333.33    2.78
   3   1  -2  132.14    1.84
   3   1  -2  127.20    1.61
   3   1  -1  145.99    1.71
   3   1  -1  134.27    1.44
   3   1  -1  143.41    1.87
   3   1   0  237.55    1.68
   3   1   0  243.05    1.91
   3   1   0  234.83    2.17
   3   1   1  259.93    2.04
   3   1   1  250.67    2.21
   3   1   2 1070.51    4.06
   3   1   2 1048.27    2.64
   3   1   2 1059.31    4.58
   3   1   3 1261.84    4.69
   3   1   3 1276.86    5.70
   3   1   4   13.57    0.88
   3   1   4   12.97    1.25
   3   1   5    0.99    1.34
   3   1   5    1.18    0.81
   3   1   6  243.80    3.73
   3   1   6  236.65    2.41
   3   1   7   86.89    2.95
   3   1   7   86.97    1.70
   3   1   8   67.89    3.07
   3   1   8   67.62    1.66
   3   1   9   12.15    2.74
  -3  -1  -9   13.98    2.05
   3   1  10    0.33    2.83
  -3  -1 -10    1.20    2.12
   3   1  11   51.25    3.89
  -3  -1 -11   57.54    3.19
   3   1  12   49.19    4.27
  -3  -1 -12   51.79    3.45
   3   2 -11   64.76    3.99
   3   2 -10  131.33    3.90
   3   2 -10  147.46    4.42
   3   2  -9   95.21    3.57
   3   2  -9   88.62    3.13
   3   2  -8   17.30    2.06
   3   2  -8   20.93    2.29
   3   2  -7   13.02    1.74
   3   2  -7   11.88    2.00
   3   2  -6   42.10    2.08
   3   2  -6   42.85    1.90
   3   2  -5   52.63    1.84
   3   2  -5   53.16    1.86
   3   2  -4  276.55    3.10
   3   2  -4  279.68    3.18
   3   2  -3  511.47    3.77
   3   2  -3  513.34    3.77
   3   2  -2   13.65    0.88
   3   2  -2   14.04    0.91
   3   2  -1  301.69    2.01
   3   2  -1  302.87    2.51
   3   2  -1  308.01    2.51
   3   2  -1  291.21    2.42
   3   2   0  167.66    1.66
   3   2   0  176.78    1.80
   3   2   0  170.47    1.64
   3   2   0  171.54    1.76
   3   2   1   93.17    1.35
   3   2   1   88.49    1.34
   3   2   1   91.43    1.32
   3   2   1   93.99    1.19
   3   2   2  402.05    2.65
   3   2   2  387.31    2.64
   3   2   2  387.47    1.99
   3   2   3    1.58    0.82
   3   2   3    1.08    0.74
   3   2   4   39.19    1.22
   3   2   4   35.82    1.43
   3   2   5  197.57    2.97
   3   2   5  202.67    2.32
   3   2   6 1127.75    7.37
   3   2   6 1153.83    5.31
   3   2   7  641.20    6.21
   3   2   7  650.85    4.20
   3   2   8  168.33    3.91
   3   2   8  172.60    2.49
   3   2   9    1.95    2.50
   3   2  10   16.32    3.06
   3   2  11    2.54    3.19
  -3  -2 -11    3.76    2.59
   3   2  12    4.55    3.42
  -3  -2 -12    5.45    2.96
   3   2  13   59.79    4.65
   3   3 -11   22.18    3.43
   3   3 -10   19.79    2.52
   3   3 -10   23.28    3.13
   3   3  -9    1.02    2.04
   3   3  -9    0.50    2.44
   3   3  -8    5.95    1.96
   3   3  -8    6.38    2.20
   3   3  -7   70.13    2.80
   3   3  -7   66.92    2.55
   3   3  -6  105.73    2.63
   3   3  -6  109.80    2.85
   3   3  -5  198.17    3.06
   3   3  -5  194.90    3.13
   3   3  -4   78.65    1.95
   3   3  -4   81.00    2.08
   3   3  -3  101.57    1.09
   3   3  -3  106.77    2.07
   3   3  -3  102.87    1.97
   3   3  -2  710.00    4.46
   3   3  -2  695.72    2.92
   3   3  -2  724.82    4.37
   3   3  -1  573.99    3.79
   3   3  -1  574.86    2.88
   3   3  -1  596.98    3.66
   3   3   0 1058.71    4.89
   3   3   0 1059.38    3.97
   3   3   0 1062.94    4.23
   3   3   1 1090.87    4.51
   3   3   1 1090.43    3.84
   3   3   1 1094.20    4.80
   3   3   2  160.31    1.98
   3   3   2  162.08    1.64
   3   3   3    0.32    0.82
   3   3   3    0.98    0.75
   3   3   4   92.67    1.74
  -3  -3  -4   86.00    1.06
   3   3   4   93.55    1.79
   3   3   5  489.03    4.25
  -3  -3  -5  499.96    2.27
   3   3   5  494.45    3.72
   3   3   6  133.28    2.88
   3   3   6  139.21    2.30
   3   3   7  149.81    3.36
   3   3   7  164.69    2.55
   3   3   8    1.34    2.10
   3   3   8    1.56    1.31
   3   3   9   71.74    3.32
   3   3  10    8.57    2.82
   3   3  11   26.88    3.39
   3   3  12   50.73    3.95
  -3  -3 -12   60.80    3.62
   3   3  13   19.32    3.83
   3   4 -11   61.36    4.10
   3   4 -10   -1.56    2.32
   3   4 -10    0.32    2.93
   3   4  -9   -0.21    2.06
   3   4  -9   -0.87    2.72
   3   4  -8   76.28    3.24
   3   4  -8   70.61    2.77
   3   4  -7  155.13    3.66
   3   4  -7  142.88    3.19
   3   4  -6  206.47    3.71
   3   4  -6  196.39    3.31
   3   4  -5  146.38    2.97
   3   4  -5  130.89    2.65
   3   4  -4   74.50    2.26
   3   4  -4   71.88    1.97
   3   4  -3  162.99    1.52
   3   4  -3  164.31    2.64
   3   4  -3  153.10    2.44
   3   4  -2   30.37    1.44
   3   4  -2   31.34    1.37
   3   4  -2   34.40    0.99
   3   4  -1  936.62    4.14
   3   4  -1  970.54    5.45
   3   4   0  757.82    4.04
   3   4   0  757.74    4.67
   3   4   1    3.40    0.52
   3   4   1    2.60    0.91
   3   4   1    2.88    0.89
   3   4   2    5.82    0.95
   3   4   2    6.80    1.06
   3   4   2    6.65    0.60
   3   4   3  126.67    2.15
   3   4   3  128.78    1.58
   3   4   4   12.50    1.24
   3   4   4   13.14    1.02
   3   4   5   58.64    1.78
   3   4   5   54.63    1.79
  -3  -4  -5   55.75    1.16
   3   4   6  143.05    2.79
   3   4   6  132.56    2.48
   3   4   7  185.48    3.54
   3   4   7  178.24    2.79
   3   4   8    2.48    1.45
   3   4   8    2.08    2.00
   3   4   9    3.83    2.28
   3   4   9    6.74    1.58
   3   4  10   59.00    3.37
   3   4  11   17.35    3.13
   3   4  12   41.37    3.76
  -3  -4 -12   45.46    3.58
   3   4  13    3.58    3.45
   3   5 -10    8.26    3.38
   3   5  -9   19.66    3.22
   3   5  -9   15.50    2.55
   3   5  -8    2.55    2.09
   3   5  -8    1.93    2.53
   3   5  -7   26.03    2.52
   3   5  -7   23.34    2.22
   3   5  -6  181.15    3.79
   3   5  -6  172.35    3.42
   3   5  -5   38.22    2.27
   3   5  -5   38.99    2.00
   3   5  -4   50.28    2.07
   3   5  -3  108.92    1.58
   3   5  -3  111.90    2.54
   3   5  -2   38.10    1.74
   3   5  -2   38.82    1.30
   3   5  -1  300.17    2.90
   3   5  -1  293.50    3.40
   3   5   0   45.21    1.54
   3   5   0   45.77    1.62
   3   5   1   38.11    1.55
   3   5   1   37.22    1.46
   3   5   2  152.50    2.51
   3   5   2  152.29    2.39
   3   5   2  152.69    1.21
   3   5   3   23.06    1.53
   3   5   3   23.40    0.75
   3   5   4  357.68    3.82
   3   5   4  354.17    2.68
   3   5   5  288.22    3.05
  -3  -5  -5  303.86    2.93
   3   5   6  551.45    4.94
  -3  -5  -6  562.73    3.86
   3   5   6  574.95    4.84
   3   5   7    0.02    1.53
   3   5   7   -0.13    1.60
   3   5   8    0.72    1.62
   3   5   8    0.14    1.97
   3   5   9   88.94    2.56
   3   5   9   82.27    3.21
   3   5  10  108.44    3.96
   3   5  11   86.01    3.98
   3   6 -10   -0.34    3.35
   3   6  -9    6.80    3.24
   3   6  -8   27.24    3.04
   3   6  -7  174.99    4.34
   3   6  -6  116.21    3.40
   3   6  -5    4.27    1.90
   3   6  -4   73.36    2.62
   3   6  -3   50.51    1.58
   3   6  -3   52.25    2.24
   3   6  -2  509.83    4.03
   3   6  -2  504.10    4.80
   3   6  -1  228.49    2.98
   3   6  -1  225.83    3.28
   3   6   0  461.87    4.25
   3   6   0  466.39    4.42
   3   6   1   21.01    1.68
   3   6   1   22.78    1.53
   3   6   2  169.79    2.95
   3   6   2  172.38    2.81
   3   6   3  262.47    3.65
   3   6   4  254.12    3.70
   3   6   5  346.36    4.25
  -3  -6  -5  352.32    3.65
   3   6   6    1.01    1.75
  -3  -6  -6    1.00    1.05
   3   6   7    0.28    1.92
   3   6   8   42.65    2.48
   3   6   9   66.59    2.62
   3   7  -9    2.76    3.24
   3   7  -8   81.62    3.82
   3   7  -7   67.28    3.39
   3   7  -6   13.51    2.47
   3   7  -5   -0.21    2.16
   3   7  -4  215.04    3.94
   3   7  -3  720.81    6.36
   3   7  -2  251.03    3.41
   3   7  -2  257.47    3.83
   3   7  -1   76.45    2.37
   3   7  -1   76.97    2.46
   3   7   0   27.80    1.80
   3   7   0   29.66    2.01
   3   7   1   39.07    2.13
   3   7   1   35.06    1.92
   3   7   2   30.49    2.10
   3   7   2   27.12    1.74
   3   7   3  144.87    2.92
   3   7   3  146.31    3.23
   3   7   4  112.77    3.07
  -3  -7  -5    0.82    1.40
   3   7   5    0.31    1.98
  -3  -7  -6   14.85    1.54
   3   7   6   12.40    2.23
   3   7   7   37.64    2.58
   3   7   8   35.37    2.69
   3   7   9   77.88    3.07
   3   7  10   76.15    3.07
   3   8  -8   69.62    3.99
   3   8  -7   33.89    3.22
   3   8  -6   11.60    2.74
   3   8  -5   64.21    3.10
   3   8  -4  138.83    3.60
   3   8  -3   88.12    2.97
   3   8  -2    8.13    1.94
   3   8  -2    8.86    1.88
   3   8  -1   86.88    2.79
   3   8  -1   90.89    2.74
   3   8   0   51.67    2.27
   3   8   0   53.04    2.58
   3   8   1   28.92    2.37
   3   8   1   28.46    2.02
   3   8   2  184.15    3.78
   3   8   2  184.45    3.43
   3   8   3  413.21    4.79
   3   8   3  387.61    5.16
   3   8   4   81.29    3.03
  -3  -8  -5   19.34    1.92
   3   8   5   15.67    2.46
  -3  -8  -6    0.74    1.59
   3   8   6    0.38    2.25
   3   8   7   11.52    2.56
   3   8   8   48.25    3.04
   3   8   9  103.47    3.65
   3   8  10   62.18    3.26
   3   9  -7    1.27    3.07
   3   9  -6   20.15    2.99
   3   9  -5   55.49    3.20
   3   9  -4   93.64    3.41
   3   9  -3  208.28    4.18
   3   9  -2   80.89    2.94
   3   9  -2   86.49    3.05
   3   9  -1    8.73    2.00
   3   9  -1    8.70    2.22
   3   9   0    3.60    1.86
   3   9   0    4.78    2.21
   3   9   1    8.16    1.98
   3   9   1    9.45    2.34
   3   9   2  111.23    3.57
   3   9   2  115.30    3.09
   3   9   3   58.33    2.59
   3   9   3   63.35    3.15
   3   9   4   44.86    3.01
   3   9   5    7.29    2.60
  -3  -9  -5   10.14    2.07
  -3  -9  -6   48.13    2.52
   3   9   6   48.58    3.18
   3   9   7   57.95    3.35
   3   9   8   98.25    3.94
   3   9   9   25.06    3.15
   3  10  -6    4.02    2.90
   3  10  -5   47.39    3.39
   3  10  -4  191.58    4.57
   3  10  -3   43.94    2.97
   3  10  -2   17.42    2.54
   3  10  -1   39.94    3.03
   3  10  -1   39.56    2.68
   3  10   0   44.16    2.72
   3  10   0   45.43    3.15
   3  10   1   50.61    3.17
   3  10   1   50.35    2.78
   3  10   2   91.23    3.70
   3  10   2   88.43    3.14
   3  10   3   70.56    3.52
   3  10   4    0.72    2.76
  -3 -10  -5   57.56    3.14
   3  10   5   49.87    3.45
  -3 -10  -6   44.63    2.81
   3  10   6   46.62    3.53
   3  10   7   53.13    3.73
   3  10   8   33.97    3.43
   3  11  -4    4.98    2.98
   3  11  -3   16.81    2.83
   3  11  -2    6.54    2.64
   3  11  -1   26.40    3.14
   3  11  -1   24.95    2.81
   3  11   0  155.74    4.11
   3  11   0  149.68    4.44
   3  11   1  108.85    4.18
   3  11   1  108.52    3.59
   3  11   2   40.48    3.46
   3  11   2   35.77    2.68
   3  11   3   -0.16    3.04
  -3 -11  -4    3.32    2.85
   3  11   4    3.33    3.09
  -3 -11  -5   16.82    2.98
   3  11   5   16.32    3.31
  -3 -11  -6   45.46    3.15
   3  11   6   42.67    3.70
   3  12  -2    0.23    2.64
   3  12  -1   47.76    3.24
   3  12   0   17.80    3.39
   3  12   0   21.15    3.07
   3  12   1   30.97    3.47
   3  12   2    5.15    3.30
   3  12   3   -0.11    3.26
   4  -9   3   23.69    3.56
  -4   8   3   17.61    3.78
   4  -8  -3   22.41    3.40
   4  -8  -2    7.71    3.22
  -4   8   2    6.34    3.80
  -4   8   1    1.08    3.67
   4  -8  -1    1.17    3.08
  -4   8   0   64.00    4.51
   4  -8   0   62.17    3.85
   4  -8   1   43.47    3.47
  -4   8  -1   41.08    4.17
   4  -8   2    6.58    2.95
  -4   8  -2    5.21    3.66
  -4   8  -3   15.08    3.67
   4  -8   3   17.65    3.18
   4  -8   4    7.77    3.08
  -4   8  -4    9.94    3.37
  -4   7   6   13.26    3.38
  -4   7   5   54.45    4.02
   4  -7  -5   50.22    3.47
  -4   7   4   50.81    4.02
   4  -7  -4   49.42    3.56
   4  -7  -3    5.34    2.81
  -4   7   3    5.43    3.42
   4  -7  -2   51.49    3.38
  -4   7   2   63.63    4.05
   4  -7  -1  166.93    4.51
  -4   7   1  178.81    5.19
   4  -7   0   53.01    3.29
  -4   7   0   57.01    3.96
   4  -7   1   73.17    3.44
  -4   7  -1   81.69    4.14
   4  -7   2   11.89    2.69
   4  -7   3   15.55    2.80
   4  -7   4   27.37    2.97
   4  -6  -6   82.73    3.65
  -4   6   6   89.29    3.98
  -4   6   5   30.23    3.50
   4  -6  -5   28.14    2.94
   4  -6  -4    5.39    2.47
  -4   6   4    5.90    3.16
   4  -6  -3   61.15    3.18
  -4   6   3   68.75    3.82
   4  -6  -2  130.70    3.83
  -4   6   2  135.59    4.49
   4  -6  -1   34.44    2.69
   4  -6   0  116.19    3.57
   4  -6   1   81.06    3.17
   4  -6   2    0.03    2.07
   4  -6   3   56.92    3.00
   4  -6   4   66.06    3.16
   4  -6   5   46.40    2.83
   4  -5  -8   28.93    3.18
   4  -5  -7   34.52    3.07
  -4   5   6   25.46    2.99
   4  -5  -6   23.03    2.71
   4  -5  -5    3.85    2.25
  -4   5   5    2.33    2.74
   4  -5  -4    1.64    2.12
  -4   5   4    0.79    2.66
   4  -5  -3   16.35    2.29
  -4   5   3   19.05    2.78
   4  -5  -2   37.11    2.43
   4  -5  -1  165.44    3.64
   4  -5   0   18.32    2.12
   4  -5   0   18.01    1.70
   4  -5   1    0.01    1.59
   4  -5   1    0.36    1.80
   4  -5   2   22.69    2.10
   4  -5   2   28.87    2.04
   4  -5   3   17.06    2.09
   4  -5   3   19.66    2.07
   4  -5   4  320.56    4.77
   4  -5   4  373.72    5.03
   4  -5   5  123.61    3.52
   4  -5   6   54.56    2.96
   4  -5   7   25.26    2.96
  -4   5  -8   57.45    2.67
   4  -5   8   62.28    3.70
  -4   5  -9   21.37    2.53
   4  -5   9   27.69    3.62
   4  -5  10    3.79    3.57
  -4   5 -10    2.97    2.51
   4  -4  -8   10.24    2.63
   4  -4  -7   19.66    2.61
  -4   4   6    9.17    2.59
   4  -4  -6   11.15    2.24
   4  -4  -5   16.65    2.15
  -4   4   5   19.26    2.71
   4  -4  -4   59.28    2.46
  -4   4   4   69.10    3.22
   4  -4  -3   68.98    2.51
   4  -4  -2  282.90    4.12
   4  -4  -2  292.89    3.78
   4  -4  -1   86.71    2.61
   4  -4  -1   91.01    2.38
   4  -4   0    3.78    1.43
   4  -4   0    3.01    1.56
   4  -4   1    6.01    1.56
   4  -4   1    5.54    1.53
   4  -4   2    2.84    1.62
   4  -4   2    3.40    1.52
   4  -4   3  399.86    4.65
   4  -4   3  432.50    4.88
   4  -4   4  400.91    4.66
   4  -4   4  425.57    5.13
  -4   4  -5  169.14    2.87
   4  -4   5  169.28    3.69
   4  -4   6   32.56    2.71
  -4   4  -6   34.33    1.95
  -4   4  -7   78.61    2.66
   4  -4   7   82.63    3.54
   4  -4   8    0.30    2.79
  -4   4  -8    2.35    2.05
  -4   4  -9   33.71    2.63
   4  -4   9   36.03    3.66
  -4   4 -10   46.42    2.98
   4  -4  10   50.38    4.02
  -4   4 -11   36.91    3.16
   4  -4  11   40.03    4.15
   4  -3  -9   36.53    3.16
   4  -3  -8   15.10    2.49
   4  -3  -7    5.41    2.21
   4  -3  -6    1.89    1.91
   4  -3  -5   55.98    2.44
  -4   3   5   61.97    2.95
   4  -3  -4   37.52    2.03
   4  -3  -3  247.26    3.58
   4  -3  -2  327.96    3.80
   4  -3  -2  316.08    3.89
   4  -3  -1  133.38    2.64
   4  -3  -1  132.57    2.60
   4  -3   0   25.24    1.58
   4  -3   0   26.03    1.64
   4  -3   1   55.39    1.85
   4  -3   1   57.49    2.00
   4  -3   2  131.57    2.74
   4  -3   2  125.32    2.40
   4  -3   3  277.34    3.40
  -4   3  -3  286.19    2.74
   4  -3   3  279.40    3.86
   4  -3   4  311.36    3.72
  -4   3  -4  326.73    3.23
   4  -3   4  329.27    4.34
  -4   3  -5  107.92    2.25
   4  -3   5  105.31    3.08
  -4   3  -6   76.35    2.28
   4  -3   6   80.73    3.20
   4  -3   7   41.44    3.01
  -4   3  -7   38.02    2.08
  -4   3  -8  100.13    2.83
   4  -3   8  108.57    3.90
  -4   3  -9   32.34    2.42
   4  -3   9   33.35    3.47
   4  -3  10   11.18    3.33
  -4   3 -10   13.30    2.42
  -4   3 -11   28.85    2.90
   4  -3  11   27.22    3.76
   4  -2 -10   60.95    3.53
   4  -2  -9   40.62    3.02
   4  -2  -8   49.93    2.88
   4  -2  -7    0.51    2.00
   4  -2  -6    1.09    1.76
  -4   2   5    1.39    1.98
   4  -2  -5    1.07    1.63
   4  -2  -4   39.48    1.91
   4  -2  -3  312.02    3.68
   4  -2  -2   94.38    2.11
   4  -2  -2   99.02    2.28
   4  -2  -1    4.59    1.33
   4  -2  -1    2.67    1.11
   4  -2   0  175.62    2.49
   4  -2   0  159.33    2.62
   4  -2   1  256.16    2.84
   4  -2   1  242.66    3.12
   4  -2   2  410.80    3.43
  -4   2  -2  405.17    2.53
   4  -2   2  404.72    4.02
   4  -2   3  313.69    3.00
   4  -2   3  312.37    3.85
  -4   2  -3  322.75    2.66
   4  -2   4  364.26    3.30
  -4   2  -4  359.61    3.22
   4  -2   4  341.56    4.19
  -4   2  -5   87.62    2.00
   4  -2   5   83.25    2.76
  -4   2  -6  355.30    3.89
   4  -2   6  361.34    5.06
  -4   2  -7  355.68    4.20
   4  -2   7  356.38    5.35
  -4   2  -8  117.16    3.03
   4  -2   8  121.98    3.89
   4  -2   9    1.63    2.72
  -4   2  -9    2.22    1.96
   4  -2  10   18.54    3.34
  -4   2 -10   19.59    2.44
   4  -2  11   11.22    3.59
  -4   2 -11   12.07    2.73
   4  -1 -10   10.95    2.67
   4  -1  -9   37.94    2.91
   4  -1  -8    1.80    2.19
   4  -1  -7   15.38    2.12
   4  -1  -6   35.75    2.14
   4  -1  -5   62.04    2.18
   4  -1  -4  350.21    3.88
   4  -1  -3  117.58    2.30
   4  -1  -2   20.09    1.24
   4  -1  -2   20.17    1.55
   4  -1  -1    6.90    1.26
   4  -1  -1    5.36    0.93
   4  -1   0  316.67    2.82
   4  -1   0  301.86    3.29
   4  -1   1  375.64    2.95
  -4   1  -1  362.46    1.73
   4  -1   1  385.16    3.61
   4  -1   2 1208.19    4.88
   4  -1   2 1186.40    6.32
  -4   1  -2 1196.18    3.97
   4  -1   3  161.17    1.79
   4  -1   3  155.67    2.68
  -4   1  -3  159.79    1.82
   4  -1   4   34.24    1.01
   4  -1   4   35.61    1.88
  -4   1  -4   34.61    1.25
   4  -1   5   20.80    0.90
  -4   1  -5   23.89    1.37
   4  -1   5   21.74    1.98
  -4   1  -6   24.09    1.59
   4  -1   6   25.35    2.28
  -4   1  -7   78.23    2.26
   4  -1   7   83.17    3.10
   4  -1   8   13.75    2.61
  -4   1  -8   15.08    1.87
  -4   1  -9   26.49    2.29
   4  -1   9   28.24    3.16
   4  -1  10   -0.16    3.02
  -4   1 -10    0.60    2.32
   4  -1  11   10.92    3.55
  -4   1 -11   10.96    2.76
   4  -1  12    9.76    3.78
  -4   1 -12   11.34    2.98
   4   0 -10   18.09    2.74
   4   0  -9    2.78    2.31
   4   0  -8   40.58    2.61
   4   0  -7    9.73    1.96
   4   0  -6  121.60    2.97
   4   0  -5  148.96    2.93
   4   0  -4  189.07    2.88
   4   0  -4  205.49    2.47
   4   0  -3  107.67    2.11
   4   0  -3  114.92    1.63
   4   0  -2   83.70    1.75
   4   0  -2   87.19    2.08
   4   0  -2   85.25    1.15
   4   0  -1   32.96    1.19
   4   0  -1   32.04    0.60
   4   0  -1   31.93    1.44
   4   0   0    8.71    0.80
   4   0   0    8.83    1.10
   4   0   1 1010.13    4.10
   4   0   1  964.97    5.40
   4   0   2  256.34    1.93
   4   0   2  256.45    2.96
   4   0   3    3.75    1.12
   4   0   3    2.88    0.45
   4   0   4   49.60    0.75
   4   0   4   52.52    1.92
   4   0   5    2.75    1.60
   4   0   6  222.79    3.81
   4   0   7  374.62    5.20
  -4   0  -8  135.35    2.95
   4   0   8  128.86    3.80
   4   0   9    0.29    2.65
  -4   0  -9    0.58    1.82
   4   0  10   35.28    3.51
  -4   0 -10   38.81    2.61
  -4   0 -11    7.39    2.55
   4   0  11    6.68    3.34
   4   0  12   30.09    4.06
  -4   0 -12   34.37    3.30
   4   1 -11   23.74    3.06
   4   1 -10   11.78    2.62
   4   1  -9    0.42    2.19
   4   1  -8   68.05    2.86
   4   1  -7    0.72    1.76
   4   1  -7    0.55    1.77
   4   1  -6   23.40    1.91
   4   1  -6   27.86    1.85
   4   1  -5  145.64    2.87
   4   1  -5  160.25    2.71
   4   1  -4    2.85    1.21
   4   1  -4    4.24    1.12
   4   1  -3    3.76    1.06
   4   1  -3    3.57    0.93
   4   1  -2   89.07    1.81
   4   1  -2   83.79    2.05
   4   1  -2   88.74    1.48
   4   1  -1   46.35    1.27
   4   1  -1   45.20    1.52
   4   1  -1   44.65    1.00
   4   1   0 1035.90    4.39
   4   1   0 1026.20    3.69
   4   1   0 1005.33    5.15
   4   1   1 1929.43    5.31
   4   1   1 1892.51    6.99
   4   1   2  576.37    2.58
   4   1   2  559.91    3.61
   4   1   2  588.97    4.04
   4   1   3   11.52    0.44
   4   1   3   10.99    0.97
   4   1   3   11.23    1.18
   4   1   4  419.95    3.23
   4   1   4  414.65    4.08
   4   1   5  806.40    4.52
   4   1   5  818.92    5.99
   4   1   6  203.09    2.53
   4   1   6  205.22    3.60
   4   1   7  262.93    2.92
   4   1   7  279.32    4.40
   4   1   8   41.07    2.83
   4   1   8   40.52    1.62
   4   1   9   18.09    2.77
   4   1  10    8.09    2.91
  -4  -1 -10    7.89    2.22
   4   1  11   48.92    3.92
  -4  -1 -11   48.61    2.98
   4   1  12   46.93    4.26
  -4  -1 -12   51.68    3.46
   4   2 -11   11.90    2.89
   4   2 -10    1.48    2.48
   4   2  -9   -0.12    2.27
   4   2  -9   -0.75    2.58
   4   2  -8   15.54    2.22
   4   2  -8   14.99    2.42
   4   2  -7  167.81    3.53
   4   2  -7  181.18    3.61
   4   2  -6  385.21    4.55
   4   2  -6  415.62    4.70
   4   2  -5  340.62    4.02
   4   2  -5  342.99    4.03
   4   2  -4   87.91    2.13
   4   2  -4   97.88    2.18
   4   2  -3   92.75    1.98
   4   2  -3   97.36    1.92
   4   2  -2    4.09    0.94
   4   2  -2    2.02    0.90
   4   2  -1  751.88    4.16
   4   2  -1  751.38    4.46
   4   2   0 1324.46    4.97
   4   2   0 1283.29    4.95
   4   2   0 1296.15    5.54
   4   2   0 1298.52    4.89
   4   2   1  173.46    1.77
   4   2   1  182.47    2.01
   4   2   1  183.41    2.22
   4   2   1  189.88    2.00
   4   2   2    7.47    0.90
   4   2   2    7.18    0.97
   4   2   2    7.54    0.54
   4   2   3  258.66    2.51
   4   2   3  247.95    2.70
   4   2   3  241.34    1.51
   4   2   4  699.07    4.15
   4   2   4  700.04    4.94
   4   2   5   90.68    1.82
   4   2   5   89.65    2.34
   4   2   6  133.13    2.21
   4   2   6  132.03    2.96
   4   2   7    4.86    1.91
   4   2   7    3.95    1.22
   4   2   8    5.18    2.24
   4   2   8    6.50    1.31
   4   2   9   10.38    2.61
   4   2  10   76.02    3.82
   4   2  11   62.49    4.01
  -4  -2 -11   68.70    3.29
   4   2  12   10.79    3.66
  -4  -2 -12   10.25    2.90
   4   3 -11    3.66    2.65
   4   3 -10   -0.20    2.43
   4   3 -10    0.35    3.00
   4   3  -9    9.90    2.39
   4   3  -9   13.13    2.93
   4   3  -8   26.85    2.67
   4   3  -8   27.34    2.47
   4   3  -7   67.08    2.77
   4   3  -7   61.54    2.65
   4   3  -6  274.90    4.10
   4   3  -6  264.18    3.97
   4   3  -5   61.19    2.29
   4   3  -5   55.41    2.05
   4   3  -4  209.59    3.20
   4   3  -4  204.50    3.03
   4   3  -3  145.20    2.45
   4   3  -3  136.19    2.37
   4   3  -2  394.75    3.61
   4   3  -2  417.95    2.74
   4   3  -2  412.53    3.59
   4   3  -1   78.62    1.78
   4   3  -1   79.11    1.42
   4   3  -1   82.35    1.68
   4   3  -1   80.06    1.66
   4   3   0  196.66    2.32
   4   3   0  199.07    2.27
   4   3   0  194.49    2.11
   4   3   0  202.66    2.24
   4   3   1   23.51    1.05
   4   3   1   25.62    1.08
   4   3   1   23.93    0.96
   4   3   1   23.82    1.09
   4   3   2   25.40    1.06
   4   3   2   27.12    1.17
   4   3   2   26.59    0.92
   4   3   3   66.97    1.50
   4   3   3   68.84    1.61
   4   3   4  226.53    2.69
   4   3   4  226.70    2.76
   4   3   5  357.80    3.76
   4   3   5  365.18    3.44
   4   3   6   55.05    1.75
   4   3   6   54.03    2.14
   4   3   7   12.61    1.92
   4   3   7   13.92    1.44
   4   3   8    0.43    2.08
   4   3   8    0.33    1.38
   4   3   9   43.54    3.00
   4   3   9   46.56    1.94
   4   3  10  157.92    4.74
   4   3  11  120.55    4.65
   4   3  12    8.31    3.38
  -4  -3 -12    9.99    2.97
   4   3  13    2.86    3.53
   4   4 -11   -0.84    2.73
   4   4 -10    0.67    2.43
   4   4 -10    1.41    3.17
   4   4  -9    1.03    2.25
   4   4  -9    1.24    2.91
   4   4  -8   55.18    3.06
   4   4  -8   48.40    2.71
   4   4  -7   79.00    3.09
   4   4  -7   69.51    2.68
   4   4  -6   59.04    2.67
   4   4  -6   54.18    2.38
   4   4  -5   26.44    2.02
   4   4  -5   22.55    1.78
   4   4  -4   18.10    1.73
   4   4  -4   17.08    1.51
   4   4  -3   87.14    1.39
   4   4  -3   90.38    2.28
   4   4  -3   89.76    2.12
   4   4  -2  171.41    2.67
   4   4  -2  171.39    2.52
   4   4  -2  172.44    1.92
   4   4  -1   88.66    1.99
   4   4  -1   86.94    1.54
   4   4  -1   81.41    1.83
   4   4   0  101.31    2.05
   4   4   0  109.42    1.63
   4   4   0  111.48    1.83
   4   4   1   27.30    1.30
   4   4   1   30.40    1.00
   4   4   1   30.88    1.29
   4   4   2  173.46    2.46
   4   4   2  178.98    1.93
   4   4   2  182.88    2.39
   4   4   3  414.77    3.58
   4   4   3  398.91    2.92
   4   4   4  956.80    5.50
   4   4   4  951.89    4.98
   4   4   5  934.50    5.61
   4   4   5  913.36    5.58
   4   4   6   11.84    1.48
   4   4   6   12.80    1.60
   4   4   7   74.80    2.54
   4   4   7   71.97    2.19
   4   4   8   25.31    2.34
   4   4   8   25.76    1.83
   4   4   9   44.31    2.85
   4   4   9   47.29    2.11
   4   4  10  166.27    4.48
   4   4  11   17.57    3.13
   4   4  12    0.30    3.18
   4   4  13   49.98    4.12
   4   5 -10    5.47    2.83
   4   5 -10    7.12    3.48
   4   5  -9   41.62    3.58
   4   5  -9   33.41    2.97
   4   5  -8  110.35    3.86
   4   5  -8   91.71    3.38
   4   5  -7   67.29    2.87
   4   5  -7   74.95    3.29
   4   5  -6    0.56    1.70
   4   5  -6    1.18    2.04
   4   5  -5   20.65    2.04
   4   5  -5   19.55    1.77
   4   5  -4   51.88    2.26
   4   5  -4   52.02    2.07
   4   5  -3  778.20    5.97
   4   5  -3  786.24    5.85
   4   5  -2  365.36    4.06
   4   5  -2  376.43    2.99
   4   5  -2  373.41    3.96
   4   5  -1  237.38    3.25
   4   5  -1  235.45    2.57
   4   5   0    0.85    1.06
   4   5   0    0.72    1.15
   4   5   1    8.43    1.20
   4   5   1    8.58    0.76
   4   5   1    8.13    1.20
   4   5   2    6.00    1.22
   4   5   2    5.77    0.71
   4   5   2    4.73    1.18
   4   5   3  239.75    3.10
   4   5   3  257.90    2.20
   4   5   4  437.23    4.11
   4   5   4  459.00    3.21
   4   5   5   12.13    1.53
   4   5   5   11.07    1.25
   4   5   6    3.23    1.54
   4   5   6    1.85    1.38
   4   5   7  172.17    3.24
   4   5   7  155.99    2.95
   4   5   8  136.00    2.92
   4   5   8  142.22    3.40
   4   5   9  228.69    4.50
   4   5   9  228.60    3.66
   4   5  10   81.51    3.58
   4   5  11   12.15    2.95
   4   6  -9   93.12    4.29
   4   6  -8   92.10    3.99
   4   6  -7   40.00    2.94
   4   6  -6    0.32    2.24
   4   6  -5   82.38    3.03
   4   6  -4  213.92    3.81
   4   6  -3  160.73    3.28
   4   6  -2   60.04    1.67
   4   6  -2   61.44    2.20
   4   6  -1    4.25    1.25
   4   6  -1    4.16    1.52
   4   6   0    4.70    1.33
   4   6   0    4.66    1.39
   4   6   1   20.50    1.59
   4   6   1   19.47    1.57
   4   6   2  369.58    3.98
   4   6   2  364.31    4.04
   4   6   3  510.50    4.74
   4   6   4   91.22    2.52
   4   6   5   15.39    1.91
   4   6   6    0.47    1.74
   4   6   7  150.64    3.21
   4   6   8  209.16    3.64
   4   6   9  166.22    3.50
   4   6  10   22.59    2.25
   4   7  -9   75.07    4.10
   4   7  -8   25.14    3.25
   4   7  -7    6.44    2.83
   4   7  -6   99.43    3.53
   4   7  -5   64.95    2.97
   4   7  -4   44.76    2.57
   4   7  -3   29.29    2.25
   4   7  -2  146.27    2.62
   4   7  -2  151.85    3.19
   4   7  -1   42.76    1.98
   4   7  -1   45.84    2.21
   4   7   0   49.77    2.16
   4   7   0   52.75    2.15
   4   7   1  422.74    4.54
   4   7   1  418.72    4.64
   4   7   2  337.40    4.28
   4   7   2  331.26    4.19
   4   7   3  152.84    3.21
   4   7   3  148.28    3.07
   4   7   4   92.38    2.83
   4   7   5   55.10    2.58
   4   7   6   33.07    2.34
   4   7   7  100.20    3.12
   4   7   8  200.72    3.94
   4   7   9   12.46    2.35
   4   7  10   16.68    2.41
   4   8  -8   14.93    3.48
   4   8  -7   11.13    3.01
   4   8  -6   39.36    3.24
   4   8  -5  148.01    4.04
   4   8  -4   90.47    3.27
   4   8  -3   89.94    3.03
   4   8  -2    1.66    1.67
   4   8  -2    2.15    1.90
   4   8  -1   34.80    2.14
   4   8  -1   37.58    2.27
   4   8   0   68.81    2.53
   4   8   0   70.42    2.63
   4   8   1   55.57    2.58
   4   8   1   54.14    2.40
   4   8   2   46.39    2.50
   4   8   2   46.39    2.32
   4   8   3   26.78    2.42
   4   8   3   24.99    2.04
   4   8   4    4.23    2.22
   4   8   5   37.32    2.69
   4   8   6  123.59    3.56
   4   8   7  197.73    4.28
   4   8   8  165.99    4.11
   4   8   9   16.41    2.56
   4   8  10    1.01    2.33
   4   9  -7    4.84    3.17
   4   9  -6   95.89    3.92
   4   9  -5   44.90    3.17
   4   9  -4    4.98    2.46
   4   9  -3   30.01    2.59
   4   9  -2   18.23    2.41
   4   9  -1    2.50    2.06
   4   9  -1    1.87    1.99
   4   9   0  246.85    4.36
   4   9   0  249.41    4.30
   4   9   1  311.76    4.88
   4   9   1  332.73    4.87
   4   9   2  103.84    3.42
   4   9   2  107.87    3.22
   4   9   3    5.11    2.36
   4   9   3    6.63    2.08
   4   9   4    1.59    2.46
   4   9   5    8.94    2.62
   4   9   6   90.27    3.58
   4   9   7  205.22    4.67
   4   9   8   23.01    3.02
   4   9   9   -0.85    2.83
   4   9  10   49.37    3.38
   4  10  -5   28.49    3.17
   4  10  -4    6.95    2.73
   4  10  -3   13.88    2.69
   4  10  -2    1.80    2.49
   4  10  -1  130.95    3.74
   4  10  -1  138.95    3.78
   4  10   0  164.93    4.13
   4  10   0  167.29    4.01
   4  10   1  133.25    3.92
   4  10   1  137.99    3.68
   4  10   2    8.33    2.69
   4  10   2    8.00    2.22
   4  10   3    1.69    2.24
   4  10   3    0.96    2.62
   4  10   4   17.20    2.91
   4  10   5  148.68    4.37
  -4 -10  -5  155.90    4.01
   4  10   6  173.32    4.67
   4  10   7   13.27    3.13
   4  10   8    1.90    2.95
   4  11  -4    7.51    2.99
   4  11  -3   25.97    3.11
   4  11  -2   40.21    3.15
   4  11  -1   23.90    2.88
   4  11   0   50.20    3.42
   4  11   0   43.40    3.03
   4  11   1   16.74    3.07
   4  11   1   13.88    2.56
   4  11   2    0.87    2.96
   4  11   2    1.13    2.43
   4  11   3   52.69    3.59
   4  11   4   77.68    3.85
   4  11   5   50.56    3.69
  -4 -11  -5   54.04    3.33
   4  11   6    0.63    3.19
   4  12  -2   29.89    3.11
   4  12  -1   54.95    3.51
   4  12   0   14.82    3.11
   4  12   0   12.75    2.98
   4  12   1    1.11    3.14
   4  12   1    0.56    2.52
   4  12   2    6.79    3.19
   4  12   2    3.38    2.61
   4  12   3    9.15    3.35
  -4 -12  -5   13.71    3.05
   5  -8   0   39.57    3.80
   5  -8   1   22.95    3.48
   5  -8   2    6.93    3.24
  -5   8  -2   10.23    3.97
   5  -8   3    7.41    3.18
  -5   8  -3    7.35    3.76
  -5   8  -4   23.97    4.01
  -5   8  -5   41.64    4.01
  -5   7   3   12.37    3.75
   5  -7  -3   13.22    3.23
   5  -7  -2   43.00    3.60
  -5   7   2   48.59    4.33
   5  -7  -1  153.90    4.79
  -5   7   1  154.91    5.37
   5  -7   0   31.76    3.32
  -5   7   0   27.76    3.98
   5  -7   1    0.56    2.68
   5  -7   2    1.76    2.73
   5  -7   3    5.76    2.82
  -5   6   6    9.21    3.29
   5  -6  -5    1.54    2.79
  -5   6   5   -0.01    3.33
  -5   6   4   11.59    3.55
   5  -6  -4   12.17    2.86
   5  -6  -3   40.58    3.26
  -5   6   3   44.60    3.81
   5  -6  -2   67.14    3.50
  -5   6   2   73.28    4.16
   5  -6  -1   47.64    3.23
   5  -6   0    6.38    2.51
   5  -6   1   19.31    2.70
   5  -6   2   35.82    2.83
   5  -6   3  131.61    3.90
   5  -6   4   88.03    3.49
  -5   5   6    0.93    3.02
   5  -5  -6    1.23    2.79
   5  -5  -5   18.30    2.74
  -5   5   5   19.52    3.34
   5  -5  -4   31.08    2.81
  -5   5   4   32.37    3.43
   5  -5  -3   35.29    2.76
  -5   5   3   40.66    3.43
   5  -5  -2   75.86    3.22
   5  -5  -1   41.50    2.69
   5  -5   0   29.54    2.55
   5  -5   1   34.14    2.47
   5  -5   2  167.62    3.83
   5  -5   2  192.07    3.82
   5  -5   3   44.82    2.53
   5  -5   3   51.83    2.80
   5  -5   4   49.42    2.54
   5  -5   4   53.24    2.92
   5  -5   5    9.14    2.64
   5  -5   6   14.84    2.82
   5  -5   7   -0.79    2.81
   5  -5   8   32.76    3.52
   5  -5   9  104.56    4.46
   5  -5  10    0.43    3.53
   5  -4  -7   -0.94    2.63
   5  -4  -6   -0.41    2.48
   5  -4  -5    8.33    2.39
  -5   4   5    5.60    2.85
   5  -4  -4   69.57    3.00
  -5   4   4   73.72    3.65
   5  -4  -3  137.99    3.44
   5  -4  -2  111.51    3.17
   5  -4  -2  123.65    3.10
   5  -4  -1   90.61    2.88
   5  -4  -1   95.91    2.76
   5  -4   0    6.56    1.78
   5  -4   0    5.18    1.90
   5  -4   1  134.37    3.16
   5  -4   1  135.40    3.15
   5  -4   2  225.28    3.79
   5  -4   2  241.76    3.99
   5  -4   3  111.94    2.92
   5  -4   3  128.70    3.32
   5  -4   4   13.44    1.73
   5  -4   4   16.05    2.34
   5  -4   5    8.98    2.38
   5  -4   6   39.07    3.01
   5  -4   7  134.30    4.22
   5  -4   8  124.21    4.34
  -5   4  -9   24.75    2.47
   5  -4   9   28.37    3.61
   5  -4  10    2.02    3.67
  -5   4 -10    3.17    2.43
   5  -3  -8   34.26    3.12
   5  -3  -7   21.08    2.71
   5  -3  -6   -0.37    2.22
   5  -3  -5   25.10    2.39
  -5   3   5   29.72    2.81
   5  -3  -4  165.56    3.60
   5  -3  -3   29.73    2.10
   5  -3  -2    2.60    1.66
   5  -3  -2    3.02    1.64
   5  -3  -1   16.08    1.76
   5  -3  -1   16.79    1.86
   5  -3   0  204.30    3.35
   5  -3   0  210.74    3.48
   5  -3   1  645.40    5.48
   5  -3   1  683.55    5.82
   5  -3   2  824.22    6.02
   5  -3   2  898.54    6.77
   5  -3   3  165.86    2.92
   5  -3   3  175.31    3.55
   5  -3   4  120.59    2.51
   5  -3   4  122.06    3.32
   5  -3   5    6.40    2.21
  -5   3  -6   13.59    1.60
   5  -3   6   15.40    2.57
  -5   3  -7   25.61    1.98
   5  -3   7   23.56    2.98
  -5   3  -8   31.54    2.30
   5  -3   8   32.60    3.39
  -5   3  -9   29.50    2.34
   5  -3   9   32.21    3.68
   5  -3  10    1.48    3.42
  -5   3 -10    1.43    2.30
   5  -3  11    9.78    3.90
  -5   3 -11    8.66    2.63
   5  -2  -9    1.83    2.83
   5  -2  -8    1.03    2.62
   5  -2  -7   16.01    2.50
   5  -2  -6   78.35    2.98
   5  -2  -5  338.21    4.72
   5  -2  -4  109.67    2.90
   5  -2  -3  142.67    3.02
   5  -2  -2    2.89    1.69
   5  -2  -2    1.49    1.44
   5  -2  -1   15.50    1.41
   5  -2  -1   19.78    1.87
   5  -2   0   65.26    1.94
   5  -2   0   66.41    2.29
   5  -2   1  291.90    3.35
   5  -2   1  295.48    3.90
   5  -2   2   98.56    2.08
   5  -2   2  105.47    2.68
   5  -2   3   38.15    1.50
   5  -2   3   38.67    2.17
   5  -2   4   63.93    1.65
  -5   2  -4   63.95    1.62
   5  -2   4   62.80    2.55
   5  -2   5   13.89    2.09
  -5   2  -5   12.52    1.34
  -5   2  -6   65.49    2.12
   5  -2   6   64.84    3.04
  -5   2  -7   80.34    2.45
   5  -2   7   83.75    3.49
  -5   2  -8  135.16    3.18
   5  -2   8  147.01    4.45
   5  -2   9    0.91    3.09
  -5   2  -9    1.55    1.92
   5  -2  10    0.30    3.36
  -5   2 -10   -0.14    2.10
   5  -2  11   10.26    3.82
  -5   2 -11    9.69    2.49
   5  -1  -9    0.19    2.62
   5  -1  -8    6.17    2.56
   5  -1  -7    1.82    2.22
   5  -1  -6   69.48    2.75
   5  -1  -5   61.92    2.46
   5  -1  -4   38.18    1.99
   5  -1  -3    5.59    1.44
   5  -1  -2   13.81    1.44
   5  -1  -2   15.57    1.75
   5  -1  -1   58.54    1.77
   5  -1  -1   61.03    2.12
   5  -1   0  442.55    3.76
   5  -1   0  444.25    4.46
   5  -1   1  202.05    2.47
   5  -1   1  221.42    3.25
   5  -1   2  211.44    2.43
   5  -1   2  215.81    3.25
   5  -1   3    1.68    1.57
   5  -1   3    0.35    0.74
  -5   1  -3    0.35    0.73
   5  -1   4   15.04    0.93
  -5   1  -4   14.86    1.07
   5  -1   4   15.78    1.86
  -5   1  -5  475.31    3.87
   5  -1   5  477.19    5.37
  -5   1  -6   39.55    1.78
   5  -1   6   39.93    2.65
  -5   1  -7  131.00    2.70
   5  -1   7  140.38    3.96
   5  -1   8    9.17    2.82
  -5   1  -8    8.12    1.83
   5  -1   9    1.27    2.98
  -5   1  -9    0.70    1.85
   5  -1  10   11.37    3.43
  -5   1 -10   12.89    2.35
  -5   1 -11   43.76    3.11
   5  -1  11   42.29    4.19
  -5   1 -12  113.80    4.09
   5   0  -9    8.83    2.67
   5   0  -8    0.68    2.31
   5   0  -7   23.63    2.40
   5   0  -6   82.15    2.91
   5   0  -5   46.64    2.30
   5   0  -4  104.23    2.60
   5   0  -3   13.95    1.47
   5   0  -2   35.36    1.57
   5   0  -2   33.88    1.89
   5   0  -1 1114.57    5.84
   5   0  -1 1124.68    6.65
   5   0   0  798.68    4.66
   5   0   0  782.20    5.48
   5   0   1  154.23    2.04
   5   0   1  158.28    2.70
   5   0   2    1.53    1.28
   5   0   2    1.08    0.68
   5   0   3    3.84    1.44
   5   0   3    2.63    0.61
   5   0   4  397.63    2.38
   5   0   4  419.83    4.51
   5   0   5  186.00    3.52
   5   0   6  298.05    4.67
   5   0   7   31.48    2.69
  -5   0  -8   23.56    2.00
   5   0   8   22.42    2.83
   5   0   9    2.39    2.85
  -5   0  -9    2.60    1.99
  -5   0 -10   43.87    2.69
   5   0  10   46.07    3.55
  -5   0 -11   42.16    2.98
   5   0  11   43.32    3.97
   5   0  12    4.56    3.75
  -5   0 -12    3.89    2.82
   5   1 -10    8.94    2.93
   5   1  -9    7.39    2.66
   5   1  -8   52.89    3.00
   5   1  -7   83.01    2.98
   5   1  -6  180.92    3.65
   5   1  -5  166.73    3.25
   5   1  -4    5.58    1.58
   5   1  -3    0.92    1.27
   5   1  -3    0.78    0.95
   5   1  -2  493.08    4.22
   5   1  -2  463.44    4.45
   5   1  -2  483.56    3.15
   5   1  -1  471.34    3.82
   5   1  -1  486.25    4.39
   5   1  -1  492.11    2.86
   5   1   0   75.70    1.59
   5   1   0   80.60    2.02
   5   1   1    1.71    1.19
   5   1   1    1.37    0.66
   5   1   2   27.71    0.87
   5   1   2   29.96    1.53
   5   1   3   28.38    0.78
   5   1   3   28.75    1.62
   5   1   4  185.33    1.36
   5   1   4  204.27    2.60
   5   1   4  199.36    3.10
   5   1   5  473.90    3.89
   5   1   5  481.78    4.98
   5   1   6   94.27    2.11
   5   1   6   95.71    2.98
   5   1   7    6.08    2.20
   5   1   7    5.82    1.37
   5   1   8   24.72    1.62
   5   1   8   24.56    2.67
   5   1   9   52.42    3.35
  -5  -1 -10  157.63    3.84
   5   1  10  162.85    4.88
  -5  -1 -11   64.01    3.22
   5   1  11   57.70    4.13
   5   1  12   19.60    3.96
  -5  -1 -12   25.51    3.09
   5   2 -10    1.99    2.76
   5   2  -9   12.32    2.64
   5   2  -8   64.47    3.09
   5   2  -7  130.69    3.50
   5   2  -6    1.70    1.83
   5   2  -6    1.84    1.72
   5   2  -5    0.47    1.49
   5   2  -5    0.80    1.48
   5   2  -4    6.85    1.48
   5   2  -4    7.78    1.42
   5   2  -3   59.03    1.96
   5   2  -3   59.20    1.76
   5   2  -2  523.78    4.35
   5   2  -2  547.53    4.76
   5   2  -1  347.94    2.88
   5   2  -1  363.84    3.66
   5   2   0  190.61    2.31
   5   2   0  196.96    2.69
   5   2   0  191.72    2.20
   5   2   1    5.36    1.16
   5   2   1    3.94    0.73
   5   2   1    4.48    1.05
   5   2   2  290.60    2.28
   5   2   2  294.81    2.95
   5   2   2  311.25    3.22
   5   2   3  161.57    2.34
   5   2   3  169.89    2.59
   5   2   3  156.77    1.51
   5   2   4  353.42    3.29
   5   2   4  354.24    3.71
   5   2   5  362.48    3.49
   5   2   5  364.17    4.24
   5   2   6   32.18    1.62
   5   2   6   35.84    2.21
   5   2   7    2.06    2.08
   5   2   7    2.06    1.33
   5   2   8   64.28    2.03
   5   2   8   64.95    3.09
   5   2   9  190.02    3.01
   5   2   9  190.72    4.60
   5   2  10   37.60    3.36
  -5  -2 -11   36.62    3.05
   5   2  11   36.79    3.66
   5   2  12    0.38    3.49
  -5  -2 -12    1.36    2.83
   5   3 -10    7.06    2.85
   5   3  -9   29.01    2.94
   5   3  -8  118.46    3.82
   5   3  -8   98.28    3.53
   5   3  -7    3.14    2.11
   5   3  -7    2.38    2.18
   5   3  -6   10.37    1.87
   5   3  -6   14.41    2.07
   5   3  -5    0.81    1.60
   5   3  -5    1.16    1.69
   5   3  -4    6.94    1.50
   5   3  -4    7.99    1.54
   5   3  -3  549.85    4.75
   5   3  -3  558.34    4.70
   5   3  -2  421.63    3.94
   5   3  -2  409.44    3.80
   5   3  -1  243.49    2.65
   5   3  -1  247.13    3.01
   5   3  -1  256.65    3.02
   5   3   0    4.84    1.17
   5   3   0    4.22    0.92
   5   3   0    3.81    1.00
   5   3   0    3.65    0.91
   5   3   1  154.88    2.27
   5   3   1  168.07    2.36
   5   3   1  161.85    2.24
   5   3   1  163.39    2.06
   5   3   2   98.89    1.90
   5   3   2   99.51    1.92
   5   3   2   96.05    1.52
   5   3   3  499.32    3.87
   5   3   3  505.06    3.99
   5   3   3  508.40    3.00
   5   3   4  209.72    2.75
   5   3   4  212.06    2.82
   5   3   5  163.19    2.63
   5   3   5  167.31    2.92
   5   3   6  150.03    2.64
   5   3   6  149.11    3.19
   5   3   7   11.99    2.17
   5   3   7   13.70    1.60
   5   3   8  137.79    2.71
   5   3   8  142.42    3.71
   5   3   9   51.64    2.08
   5   3   9   51.53    3.15
   5   3  10    5.33    2.74
   5   3  11   -0.97    3.01
   5   3  12   -1.12    3.31
  -5  -3 -12    0.42    2.92
   5   4  -9   99.04    4.15
   5   4  -9   79.40    3.55
   5   4  -8   80.79    3.57
   5   4  -8   66.00    3.21
   5   4  -7   23.60    2.59
   5   4  -7   22.14    2.42
   5   4  -6    8.69    1.99
   5   4  -6    9.32    2.13
   5   4  -5   47.15    2.38
   5   4  -5   43.24    2.26
   5   4  -4  105.09    2.79
   5   4  -4   99.40    2.63
   5   4  -3   49.00    1.97
   5   4  -3   48.48    1.96
   5   4  -2  135.05    2.64
   5   4  -2  130.29    2.00
   5   4  -2  143.19    2.61
   5   4  -1   71.11    1.87
   5   4  -1   70.35    1.63
   5   4  -1   66.39    1.96
   5   4  -1   68.13    1.87
   5   4   0   56.00    1.78
   5   4   0   60.73    1.66
   5   4   0   63.18    1.63
   5   4   0   60.81    1.60
   5   4   1    1.83    1.02
   5   4   1    1.46    0.88
   5   4   1    1.77    1.06
   5   4   1    1.17    1.10
   5   4   2  487.75    4.16
   5   4   2  502.77    3.68
   5   4   2  490.81    3.91
   5   4   3  346.29    3.15
   5   4   3  343.95    3.41
   5   4   4   28.61    1.58
   5   4   4   26.21    1.39
   5   4   5   25.83    1.66
   5   4   5   29.20    1.62
   5   4   6    0.53    1.57
   5   4   6    0.76    1.45
   5   4   7  287.29    3.63
   5   4   7  309.34    4.39
   5   4   8  559.07    4.99
   5   4   8  585.55    6.25
   5   4   9  251.62    3.69
   5   4   9  267.12    4.90
   5   4  10   53.11    2.35
   5   4  10   57.95    3.36
   5   4  11    0.36    2.85
   5   4  12   -0.18    3.25
   5   4  13   10.58    3.55
   5   5 -10   31.81    3.67
   5   5  -9   31.27    3.49
   5   5  -9   26.45    2.85
   5   5  -8   24.23    2.95
   5   5  -8   19.62    2.61
   5   5  -7    0.31    2.03
   5   5  -7    1.71    2.49
   5   5  -6   34.48    2.49
   5   5  -6   28.78    2.23
   5   5  -5   70.33    2.82
   5   5  -5   62.87    2.51
   5   5  -4    8.22    1.58
   5   5  -4    9.54    1.84
   5   5  -3   77.57    2.41
   5   5  -3   70.64    2.24
   5   5  -2  261.92    3.65
   5   5  -2  249.14    2.64
   5   5  -2  253.33    3.38
   5   5  -1   75.53    1.75
   5   5  -1   75.35    2.13
   5   5  -1   79.01    2.22
   5   5   0   62.88    1.60
   5   5   0   64.23    2.02
   5   5   0   67.92    1.79
   5   5   0   67.23    1.93
   5   5   1  761.90    5.41
   5   5   1  772.29    4.27
   5   5   1  774.95    5.05
   5   5   2  921.95    6.03
   5   5   2  928.99    4.60
   5   5   2  933.59    5.68
   5   5   3  303.30    2.80
   5   5   3  311.75    3.56
   5   5   4  199.47    2.51
   5   5   4  200.99    3.11
   5   5   5   45.60    1.66
   5   5   5   44.19    2.01
   5   5   6  162.03    2.92
   5   5   6  145.30    2.96
   5   5   7  208.40    3.46
   5   5   7  225.52    3.67
   5   5   8  318.01    4.20
   5   5   8  336.51    4.71
   5   5   9    2.40    2.33
   5   5   9    2.28    1.86
   5   5  10   29.44    2.22
   5   5  10   30.00    3.00
   5   5  11   16.05    3.06
   5   5  12   11.44    3.30
   5   6  -9    0.61    2.77
   5   6  -9    1.29    3.19
   5   6  -8    1.51    2.49
   5   6  -8    1.92    2.90
   5   6  -7   -0.86    2.25
   5   6  -7    0.22    2.59
   5   6  -6   67.04    3.22
   5   6  -6   60.15    2.90
   5   6  -5  132.46    3.53
   5   6  -5  128.32    3.37
   5   6  -4  312.90    4.62
   5   6  -4  309.07    4.43
   5   6  -3  153.88    3.36
   5   6  -3  147.15    3.15
   5   6  -2    0.28    1.69
   5   6  -2    0.29    1.15
   5   6  -1   11.65    1.75
   5   6  -1   11.14    1.43
   5   6   0  283.76    3.79
   5   6   0  276.19    3.30
   5   6   1  276.53    3.41
   5   6   1  280.91    3.74
   5   6   1  270.14    2.45
   5   6   2  243.06    3.32
   5   6   2  242.18    3.54
   5   6   2  246.31    2.27
   5   6   3  140.46    2.82
   5   6   3  147.17    1.91
   5   6   4   10.09    1.74
   5   6   4   11.81    1.03
   5   6   5  234.68    3.59
   5   6   5  242.24    2.70
   5   6   6  110.05    2.87
   5   6   7  237.69    3.84
   5   6   8    5.03    1.94
   5   6   9   16.02    2.19
   5   6  10    2.67    2.10
   5   7  -8   -0.94    3.18
   5   7  -7    5.40    2.81
   5   7  -6   47.95    3.16
   5   7  -5   65.68    3.17
   5   7  -4    6.56    2.25
   5   7  -3   38.74    2.43
   5   7  -2   28.21    2.19
   5   7  -1   40.23    1.91
   5   7  -1   45.52    2.32
   5   7   0   69.29    2.18
   5   7   0   71.36    2.55
   5   7   1  302.59    3.80
   5   7   1  308.93    4.27
   5   7   2   44.81    2.17
   5   7   2   41.99    2.15
   5   7   3   37.34    2.16
   5   7   3   36.29    2.13
   5   7   4   41.16    2.33
   5   7   5   63.37    2.56
   5   7   6  305.00    4.33
   5   7   7  138.54    3.33
   5   7   8   59.08    2.79
   5   7   9   11.09    2.35
   5   7  10    2.71    2.26
   5   8  -7   50.43    3.57
   5   8  -6    0.71    2.69
   5   8  -5   24.20    2.79
   5   8  -4   39.70    2.79
   5   8  -3   94.34    3.17
   5   8  -2   19.11    2.34
   5   8  -1  155.86    2.98
   5   8  -1  169.20    3.68
   5   8   0  160.21    3.22
   5   8   0  165.52    3.53
   5   8   1  119.42    3.02
   5   8   1  118.16    3.10
   5   8   2  181.56    3.58
   5   8   2  176.26    3.62
   5   8   3   33.14    2.41
   5   8   3   33.46    2.29
   5   8   4    8.98    2.19
   5   8   5  384.34    5.16
   5   8   6  333.81    4.93
   5   8   7   10.96    2.33
   5   8   8    1.88    2.40
   5   8   9   12.56    2.63
   5   8  10   13.40    2.56
   5   8  11   43.86    3.04
   5   9  -6   18.40    3.17
   5   9  -5   47.34    3.27
   5   9  -4   83.15    3.48
   5   9  -3   10.40    2.59
   5   9  -2  222.14    4.41
   5   9  -1   80.66    2.78
   5   9  -1   85.83    3.10
   5   9   0  152.06    3.55
   5   9   0  151.93    3.66
   5   9   1   99.77    3.23
   5   9   1  102.18    3.23
   5   9   2   53.33    2.85
   5   9   2   51.39    2.78
   5   9   3   21.91    2.62
   5   9   3   23.79    2.37
   5   9   4  255.18    4.69
   5   9   5  175.87    4.20
   5   9   6   16.14    2.67
   5   9   7    2.62    2.57
   5   9   8    6.42    2.78
   5   9   9   13.82    2.85
   5   9  10   37.16    3.14
   5  10  -5    8.52    3.07
   5  10  -4    4.37    2.72
   5  10  -3   16.10    2.72
   5  10  -2   73.84    3.31
   5  10  -1   92.24    3.40
   5  10   0    8.23    2.49
   5  10   0    8.59    2.44
   5  10   1    4.31    2.58
   5  10   1    5.33    2.39
   5  10   2   20.27    2.80
   5  10   2   20.07    2.51
   5  10   3   98.99    3.70
   5  10   3   94.29    3.49
   5  10   4  121.21    4.06
   5  10   5  100.87    3.89
   5  10   6   77.70    3.70
   5  10   7   11.43    2.98
   5  10   8   24.34    3.33
   5  11  -3   64.56    3.64
   5  11  -2  114.41    4.03
   5  11  -1   77.41    3.50
   5  11   0    0.72    2.64
   5  11   0    0.40    2.45
   5  11   1   18.50    3.03
   5  11   1   17.56    2.87
   5  11   2    0.70    2.79
   5  11   2    0.43    2.49
   5  11   3   32.04    3.30
   5  11   4   78.21    3.96
   5  11   5   51.78    3.80
   5  11   6    0.50    3.12
   5  12  -1    9.01    2.97
   5  12   0   20.11    3.08
   5  12   1   22.14    3.40
   5  12   1   21.67    3.16
   5  12   2   43.11    3.61
   5  12   2   39.71    3.28
   5  12   3   47.02    3.77
   5  12   4   19.84    3.56
   6  -7   0   -0.65    3.11
   6  -7   1   39.51    3.68
   6  -7   2  106.31    4.49
   6  -6  -3   74.04    3.88
  -6   6   3   83.26    4.78
  -6   6   2   11.26    3.92
   6  -6  -2   10.85    2.97
   6  -6  -1   35.67    3.36
   6  -6   0    0.20    2.75
   6  -6   1    1.34    2.80
   6  -6   2   34.29    3.17
   6  -6   3    7.33    2.72
  -6   5   5    3.20    3.46
   6  -5  -4   88.82    3.91
  -6   5   4   90.74    4.54
   6  -5  -3   31.21    3.03
  -6   5   3   33.54    3.81
   6  -5  -2   22.92    2.85
   6  -5  -1   10.84    2.62
   6  -5   0   32.77    2.91
   6  -5   1   98.85    3.59
   6  -5   2  123.48    3.74
   6  -5   3   88.81    3.31
   6  -5   4    0.34    2.64
   6  -5   5   -0.08    2.79
   6  -5   6   22.21    3.16
   6  -5   7   58.55    3.84
   6  -5   8   10.77    3.47
   6  -4  -6   16.94    3.02
   6  -4  -5  101.88    3.92
  -6   4   5  105.19    4.44
   6  -4  -4   65.62    3.39
  -6   4   4   63.63    3.92
   6  -4  -3   79.04    3.28
   6  -4  -2   -0.17    2.15
   6  -4  -2    0.10    2.20
   6  -4  -1  116.71    3.35
   6  -4  -1  109.25    3.37
   6  -4   0  167.25    3.81
   6  -4   0  173.92    3.80
   6  -4   1  130.80    3.42
   6  -4   1  148.21    3.62
   6  -4   2   55.36    2.64
   6  -4   2   58.66    2.94
   6  -4   3   12.86    2.53
   6  -4   3   12.33    1.95
   6  -4   4   24.77    2.75
   6  -4   5    7.55    2.74
   6  -4   6   44.78    3.28
   6  -4   7   82.92    4.01
   6  -4   8   26.76    3.52
   6  -4   9    0.80    3.40
   6  -3  -7   12.47    2.94
   6  -3  -6   68.01    3.37
   6  -3  -5   57.74    3.11
  -6   3   5   56.75    3.49
   6  -3  -4   90.23    3.35
   6  -3  -3   22.28    2.35
   6  -3  -2    2.71    2.07
   6  -3  -2    2.27    1.94
   6  -3  -1  123.50    3.15
   6  -3  -1  133.82    3.41
   6  -3   0  131.54    3.10
   6  -3   0  146.05    3.45
   6  -3   1   13.38    1.82
   6  -3   1   12.56    2.16
   6  -3   2    4.76    2.10
   6  -3   2    5.16    1.69
   6  -3   3   12.81    1.74
   6  -3   3   18.52    2.42
   6  -3   4   20.38    2.55
   6  -3   5  200.61    4.45
   6  -3   6  195.01    4.71
   6  -3   7   54.55    3.48
   6  -3   8   12.86    3.18
   6  -3   9    1.13    3.32
   6  -3  10    0.24    3.52
   6  -2  -7   44.48    3.21
   6  -2  -6   29.73    2.77
   6  -2  -5   35.90    2.60
   6  -2  -4   19.06    2.26
   6  -2  -3    0.25    1.78
   6  -2  -2  114.01    2.94
   6  -2  -2  126.57    3.20
   6  -2  -1  335.90    4.22
   6  -2  -1  372.73    4.76
   6  -2   0  307.90    3.91
   6  -2   0  335.86    4.53
   6  -2   1    3.42    1.93
   6  -2   1    3.93    1.41
   6  -2   2    1.27    1.91
   6  -2   2    1.93    1.30
   6  -2   3    7.01    2.07
   6  -2   3    7.19    1.34
   6  -2   4   53.02    2.74
   6  -2   5   47.87    2.82
   6  -2   6  145.60    4.06
   6  -2   7   13.79    2.79
  -6   2  -7   14.27    1.77
   6  -2   8   16.10    3.20
  -6   2  -8   14.40    2.01
   6  -2   9    3.23    3.34
  -6   2  -9    0.73    1.92
   6  -2  10   26.65    3.91
  -6   2 -10   21.35    2.50
  -6   2 -11   66.55    3.35
   6  -2  11   71.88    4.91
   6  -1  -8   31.22    3.17
   6  -1  -7   21.38    2.86
   6  -1  -6   64.85    3.11
   6  -1  -5   61.57    2.77
   6  -1  -4   -0.04    1.73
   6  -1  -3   23.82    1.97
   6  -1  -2  260.04    3.78
   6  -1  -2  271.40    4.17
   6  -1  -1  225.32    3.38
   6  -1  -1  246.77    3.87
   6  -1   0   59.95    1.95
   6  -1   0   61.15    2.41
   6  -1   1   32.78    1.54
   6  -1   1   33.96    2.17
   6  -1   2    2.32    1.77
   6  -1   2    4.08    1.04
   6  -1   3   19.64    1.21
   6  -1   3   22.90    2.10
   6  -1   4   15.55    2.18
  -6   1  -5  321.66    3.28
   6  -1   5  337.27    4.94
  -6   1  -6  109.52    2.30
   6  -1   6  107.79    3.46
  -6   1  -7   75.55    2.25
   6  -1   7   78.26    3.42
   6  -1   8    0.36    2.88
  -6   1  -8    0.87    1.61
   6  -1   9   16.28    3.35
  -6   1  -9   14.07    2.14
  -6   1 -10   87.28    3.20
   6  -1  10  107.86    4.96
   6  -1  11   26.01    4.21
  -6   1 -11   24.53    2.82
   6   0  -8   34.42    3.16
   6   0  -7   90.93    3.50
   6   0  -6   56.11    2.94
   6   0  -5   13.55    2.15
   6   0  -4    4.25    1.82
   6   0  -3   83.34    2.49
   6   0  -2  110.26    2.52
   6   0  -2  111.67    2.95
   6   0  -1  114.91    2.40
   6   0  -1  124.90    2.96
   6   0   0  128.28    2.33
   6   0   0  131.27    2.86
   6   0   1   13.92    1.20
   6   0   1   14.90    1.78
   6   0   2  160.13    2.21
   6   0   2  166.64    3.21
   6   0   3  252.65    2.50
   6   0   3  273.19    3.91
   6   0   4  233.30    3.86
   6   0   5  241.04    4.16
   6   0   6   38.83    2.66
   6   0   7    3.63    2.38
  -6   0  -8  114.41    2.82
   6   0   8  119.79    4.09
  -6   0  -9  201.42    3.87
   6   0   9  216.42    5.49
  -6   0 -10  111.13    3.38
   6   0  10  129.40    4.89
  -6   0 -11   46.87    3.08
   6   0  11   51.97    4.49
   6   1  -9   26.91    3.10
   6   1  -8   45.40    3.23
   6   1  -7   29.65    2.65
   6   1  -6   24.32    2.44
   6   1  -5    3.53    1.91
   6   1  -4   45.75    2.24
   6   1  -3  617.42    5.58
   6   1  -2  195.15    3.11
   6   1  -2  198.54    3.50
   6   1  -1  164.90    2.72
   6   1  -1  168.52    3.21
   6   1   0    2.82    1.51
   6   1   0    1.44    1.06
   6   1   1   23.47    1.24
   6   1   1   25.70    1.79
   6   1   2  276.84    2.61
   6   1   2  296.38    3.83
   6   1   3  399.67    2.87
   6   1   3  398.31    4.41
   6   1   4  275.45    3.97
   6   1   5    3.65    1.88
   6   1   6   91.75    3.05
   6   1   7   36.57    2.71
   6   1   8   74.79    3.66
   6   1   9   30.04    3.34
   6   1  10   18.77    3.56
  -6  -1 -10   18.89    2.44
   6   1  11    2.41    3.58
  -6  -1 -11    3.49    2.54
   6   1  12    2.29    3.99
  -6  -1 -12    0.86    2.88
   6   2  -9   21.40    3.01
   6   2  -8    5.55    2.65
   6   2  -7   34.90    2.80
   6   2  -6    3.68    2.14
   6   2  -5   59.34    2.49
   6   2  -4  580.06    5.59
   6   2  -3   84.79    2.47
   6   2  -2  190.24    3.09
   6   2  -2  191.46    2.50
   6   2  -2  186.22    3.36
   6   2  -1    1.87    1.59
   6   2  -1    0.86    1.21
   6   2  -1    1.19    0.91
   6   2   0   80.53    1.89
   6   2   0   71.03    1.59
   6   2   0   72.59    2.21
   6   2   1    1.47    1.45
   6   2   1    2.10    0.92
   6   2   2  246.60    2.48
   6   2   2  243.57    3.37
   6   2   3  342.16    2.57
   6   2   3  354.05    3.66
   6   2   3  358.66    4.01
   6   2   4   17.36    1.53
   6   2   4   18.23    1.74
   6   2   5    7.49    1.68
   6   2   5    7.52    1.46
   6   2   6    1.08    1.48
   6   2   6    2.45    1.95
   6   2   7   49.13    2.07
   6   2   7   52.98    2.84
   6   2   8   88.00    2.44
   6   2   8   86.48    3.59
   6   2   9  132.63    2.88
   6   2   9  140.16    4.49
   6   2  10   50.67    3.85
   6   2  11   22.98    3.70
   6   2  12    1.10    3.57
  -6  -2 -12    2.41    2.94
   6   3  -9   10.73    2.93
   6   3  -8   28.92    2.98
   6   3  -7   17.84    2.58
   6   3  -6    2.63    1.99
   6   3  -5   15.08    2.07
   6   3  -5   18.59    2.02
   6   3  -4    2.15    1.72
   6   3  -4    3.13    1.59
   6   3  -3   37.62    1.99
   6   3  -3   41.86    1.88
   6   3  -2   46.69    1.88
   6   3  -2   57.89    1.90
   6   3  -1   15.28    1.38
   6   3  -1   15.02    1.67
   6   3  -1   14.21    1.24
   6   3   0   55.31    1.69
   6   3   0   59.08    1.69
   6   3   0   63.07    2.09
   6   3   0   62.01    1.80
   6   3   1  382.65    3.38
   6   3   1  373.26    3.59
   6   3   1  381.37    3.91
   6   3   1  361.76    3.52
   6   3   2  479.26    4.14
   6   3   2  493.64    4.35
   6   3   2  487.63    3.54
   6   3   3  424.10    3.88
   6   3   3  421.24    4.14
   6   3   3  424.68    3.00
   6   3   4  281.36    3.40
   6   3   4  284.30    3.60
   6   3   5    7.18    1.66
   6   3   5    7.40    1.46
   6   3   6  246.09    3.40
   6   3   6  238.14    3.91
   6   3   7  142.43    2.84
   6   3   7  147.47    3.58
   6   3   8  222.03    3.47
   6   3   8  233.30    4.75
   6   3   9   80.03    2.49
   6   3   9   88.41    3.78
   6   3  10   20.54    3.26
   6   3  10   18.60    2.00
   6   3  11    2.49    3.23
   6   3  12   19.76    3.79
   6   4  -9    4.59    2.83
   6   4  -8    4.03    2.61
   6   4  -7    1.65    2.32
   6   4  -6    8.22    2.22
   6   4  -6    9.42    2.18
   6   4  -5  121.11    3.24
   6   4  -5  108.70    3.15
   6   4  -4  460.78    5.09
   6   4  -4  453.25    5.16
   6   4  -3  497.86    4.98
   6   4  -3  469.78    4.92
   6   4  -2   45.35    1.92
   6   4  -2   47.09    1.94
   6   4  -1    2.08    1.47
   6   4  -1    0.91    1.28
   6   4  -1    0.72    1.21
   6   4  -1    0.54    1.24
   6   4   0  201.91    2.93
   6   4   0  212.19    3.02
   6   4   0  210.00    2.78
   6   4   0  218.92    3.04
   6   4   1  286.13    3.41
   6   4   1  292.87    3.32
   6   4   1  294.03    3.28
   6   4   1  303.31    3.19
   6   4   2  250.87    3.07
   6   4   2  245.70    3.08
   6   4   2  243.84    2.72
   6   4   3  575.56    4.61
   6   4   3  575.10    4.48
   6   4   4   26.97    1.72
   6   4   4   30.19    1.66
   6   4   5  388.18    4.18
   6   4   5  397.39    4.18
   6   4   6  289.26    3.81
   6   4   6  297.81    4.06
   6   4   7  122.78    2.82
   6   4   7  131.10    3.31
   6   4   8    3.67    2.44
   6   4   8    3.18    1.80
   6   4   9   20.33    2.04
   6   4   9   23.95    2.84
   6   4  10   10.62    3.01
   6   4  10    8.09    1.97
   6   4  11   17.14    3.34
   6   4  12   67.12    4.19
   6   5  -8    9.86    2.60
   6   5  -8    9.21    3.02
   6   5  -7    2.62    2.30
   6   5  -7    0.85    2.67
   6   5  -6   31.55    2.56
   6   5  -6   25.10    2.46
   6   5  -5  204.65    4.23
   6   5  -5  187.27    3.84
   6   5  -4   73.75    2.76
   6   5  -4   69.93    2.57
   6   5  -3   20.04    1.94
   6   5  -3   18.79    1.79
   6   5  -2    3.12    1.47
   6   5  -2    2.09    1.72
   6   5  -2    3.39    1.24
   6   5  -1  112.81    2.63
   6   5  -1  107.33    2.23
   6   5  -1  104.15    2.42
   6   5   0  345.69    4.01
   6   5   0  329.38    3.47
   6   5   0  327.43    3.44
   6   5   0  347.81    3.76
   6   5   1  330.94    3.87
   6   5   1  316.43    3.34
   6   5   1  317.09    3.56
   6   5   1  337.58    3.64
   6   5   2  236.34    3.38
   6   5   2  242.49    2.89
   6   5   2  239.53    3.23
   6   5   3   19.61    1.39
   6   5   3   18.59    1.69
   6   5   4   51.84    1.77
   6   5   4   52.12    2.08
   6   5   5  157.21    2.70
   6   5   5  150.90    2.99
   6   5   6  233.76    3.55
   6   5   6  240.68    3.46
   6   5   7   33.57    2.11
   6   5   7   36.72    2.26
   6   5   8   29.27    2.21
   6   5   8   36.78    2.59
   6   5   9    3.85    2.48
   6   5   9    6.15    1.99
   6   5  10    0.86    2.67
   6   5  10    0.98    2.01
   6   5  11   88.60    4.09
   6   5  12   10.27    3.48
   6   6  -9   -0.01    3.32
   6   6  -8   15.70    2.90
   6   6  -8   16.58    3.39
   6   6  -7   11.90    2.53
   6   6  -7   15.85    2.85
   6   6  -6    5.80    2.21
   6   6  -6    6.88    2.64
   6   6  -5    2.39    1.94
   6   6  -5    3.07    2.25
   6   6  -4   74.74    2.88
   6   6  -4   67.15    2.66
   6   6  -3   52.11    2.59
   6   6  -3   48.18    2.36
   6   6  -2   52.62    2.40
   6   6  -2   49.72    2.25
   6   6  -1  363.67    4.62
   6   6  -1  362.41    3.76
   6   6  -1  377.61    4.51
   6   6   0  221.16    3.64
   6   6   0  222.22    2.83
   6   6   0  223.46    3.09
   6   6   1  121.10    2.13
   6   6   1  122.94    2.62
   6   6   1  120.83    2.92
   6   6   2   94.06    1.88
   6   6   2   93.20    2.64
   6   6   2   91.69    2.49
   6   6   3    2.50    1.13
   6   6   3    1.72    1.70
   6   6   4   45.17    1.58
   6   6   4   42.87    2.28
   6   6   5  530.73    4.25
   6   6   5  514.90    5.25
   6   6   6  303.77    3.56
   6   6   6  305.58    4.29
   6   6   7   76.48    2.45
   6   6   7   69.02    2.73
   6   6   8    5.97    2.11
   6   6   9    7.77    2.15
   6   6  10   11.37    2.29
   6   7  -8    0.32    3.22
   6   7  -7   14.42    2.99
   6   7  -6   56.52    3.38
   6   7  -6   51.75    3.13
   6   7  -5   78.91    3.42
   6   7  -4  133.55    3.73
   6   7  -3    2.42    2.21
   6   7  -2  151.10    3.61
   6   7  -1   72.02    2.74
   6   7  -1   71.47    2.23
   6   7   0  211.13    3.84
   6   7   0  215.74    3.34
   6   7   1  276.48    4.32
   6   7   1  277.63    3.84
   6   7   2   29.64    2.21
   6   7   2   29.42    2.08
   6   7   3   31.19    2.15
   6   7   4  327.35    4.40
   6   7   5   76.06    2.73
   6   7   6   15.68    2.18
   6   7   7   28.01    2.48
   6   7   8   -2.04    2.27
   6   7   9   18.74    2.59
   6   7  10   50.80    2.95
   6   7  11   56.87    3.01
   6   8  -7   32.46    3.49
   6   8  -6   26.87    3.26
   6   8  -5   17.00    2.93
   6   8  -4    1.36    2.45
   6   8  -3   20.10    2.50
   6   8  -2   37.16    2.66
   6   8  -1  294.89    4.77
   6   8  -1  295.21    3.93
   6   8   0  159.15    3.71
   6   8   0  154.71    3.18
   6   8   1   58.18    2.45
   6   8   1   58.24    2.70
   6   8   2   56.79    2.51
   6   8   2   57.43    2.77
   6   8   3  174.25    3.58
   6   8   3  168.97    3.76
   6   8   4  119.71    3.30
   6   8   5   36.70    2.56
   6   8   6  138.04    3.64
   6   8   7   28.51    2.68
   6   8   8   25.81    2.75
   6   8   9   96.83    3.55
   6   8  10   48.76    3.11
   6   8  11   33.65    3.03
   6   9  -6   18.47    3.22
   6   9  -5   16.76    3.01
   6   9  -4   25.91    3.03
   6   9  -3   17.51    2.80
   6   9  -2  143.82    3.99
   6   9  -1   76.66    3.24
   6   9   0   50.72    2.54
   6   9   0   54.61    2.91
   6   9   1    3.68    2.12
   6   9   1    1.95    2.18
   6   9   2   78.58    3.00
   6   9   2   77.97    3.18
   6   9   3  324.92    4.88
   6   9   3  331.07    5.25
   6   9   4  179.82    4.00
   6   9   5  143.04    3.86
   6   9   6   19.62    2.73
   6   9   7    4.13    2.54
   6   9   8    5.37    2.62
   6   9   9   45.42    3.33
   6   9  10   13.03    2.94
   6  10  -5   45.30    3.68
   6  10  -4   49.01    3.56
   6  10  -3   93.81    3.93
   6  10  -2   33.38    3.10
   6  10  -1   73.84    3.34
   6  10   0   89.92    3.21
   6  10   0   98.56    3.59
   6  10   1   22.03    2.57
   6  10   1   21.63    2.81
   6  10   2   97.02    3.43
   6  10   2   98.63    3.65
   6  10   3   66.37    3.30
   6  10   3   63.28    3.27
   6  10   4    6.00    2.64
   6  10   5    2.83    2.69
   6  10   6   15.74    2.92
   6  10   7    3.93    2.84
   6  10   8   84.40    3.86
   6  11  -3    2.93    2.90
   6  11  -2    2.80    2.91
   6  11  -1   14.37    2.98
   6  11   0   27.68    3.00
   6  11   1   46.62    3.23
   6  11   1   47.52    3.38
   6  11   2   85.60    3.67
   6  11   2   81.45    3.67
   6  11   3   44.87    3.53
   6  11   3   45.04    3.26
   6  11   4  108.74    4.21
   6  11   5   18.71    3.24
   6  11   6    2.17    3.13
   6  12   0    0.97    2.83
   6  12   1   12.57    3.13
   6  12   1   11.55    3.02
   6  12   2   85.55    4.01
   6  12   2   81.55    3.91
   6  12   3  130.09    4.58
   6  12   4   19.06    3.44
   7  -6   0   42.19    3.73
   7  -6   1   16.02    3.22
   7  -6   2   40.49    3.49
  -7   5   3    6.03    3.79
   7  -5  -2    0.46    2.84
   7  -5  -1   13.51    2.91
   7  -5   0   52.05    3.37
   7  -5   1   34.27    3.12
   7  -5   2   30.14    3.00
   7  -4  -4    7.02    2.97
  -7   4   4   10.49    3.58
   7  -4  -3   11.27    2.94
   7  -4  -2   19.88    2.82
   7  -4  -2   19.58    2.75
   7  -4  -1   84.06    3.42
   7  -4  -1   87.47    3.42
   7  -4   0   58.88    3.05
   7  -4   0   69.40    3.35
   7  -4   1   35.82    2.70
   7  -4   1   41.73    2.99
   7  -4   2    3.71    2.67
   7  -4   2    3.14    2.18
   7  -4   3    8.97    2.81
   7  -4   4  111.70    4.11
   7  -4   5   73.04    3.87
   7  -4   6   49.49    3.73
   7  -4   7   34.35    3.80
   7  -4   8   10.29    3.60
   7  -3  -5   58.70    3.59
   7  -3  -4   14.02    2.73
   7  -3  -3   50.54    3.08
   7  -3  -2   86.19    3.31
   7  -3  -2   89.19    3.36
   7  -3  -1   19.32    2.36
   7  -3  -1   18.50    2.61
   7  -3   0   12.89    2.53
   7  -3   0   10.55    2.02
   7  -3   1   62.95    2.64
   7  -3   1   75.21    3.19
   7  -3   2    0.15    2.44
   7  -3   2   -0.21    1.82
   7  -3   3   23.35    2.76
   7  -3   4   35.40    3.16
   7  -3   5   51.57    3.39
   7  -3   6   53.38    3.66
   7  -3   7   22.15    3.45
   7  -3   8   19.40    3.70
   7  -3   9   18.27    3.76
   7  -2  -6   18.63    3.01
   7  -2  -5    0.95    2.43
   7  -2  -4   17.96    2.55
   7  -2  -3   74.18    3.08
   7  -2  -2   26.21    2.35
   7  -2  -2   26.14    2.68
   7  -2  -1   12.76    2.44
   7  -2  -1   13.00    2.01
   7  -2   0  139.95    3.17
   7  -2   0  154.41    3.84
   7  -2   1   92.46    2.61
   7  -2   1  100.03    3.41
   7  -2   2    1.13    2.37
   7  -2   2    1.78    1.48
   7  -2   3   78.82    3.20
   7  -2   4   95.56    3.46
   7  -2   5   91.67    3.62
   7  -2   6   54.17    3.48
   7  -2   7    4.64    3.08
   7  -2   8   24.29    3.44
   7  -2   9  123.61    4.95
   7  -2  10   88.76    4.92
   7  -1  -7   26.72    3.28
   7  -1  -6   24.57    2.98
   7  -1  -5   14.97    2.58
   7  -1  -4    8.08    2.23
   7  -1  -3   82.93    2.96
   7  -1  -2   52.31    2.46
   7  -1  -2   54.70    2.85
   7  -1  -1   26.54    2.00
   7  -1  -1   28.62    2.48
   7  -1   0    8.84    2.15
   7  -1   0    5.95    1.63
   7  -1   1   12.75    1.51
   7  -1   1   11.85    2.22
   7  -1   2  113.66    2.45
   7  -1   2  120.27    3.41
   7  -1   3  442.84    5.61
   7  -1   4  397.25    5.54
   7  -1   5  103.89    3.58
   7  -1   6   66.76    3.42
   7  -1   7   15.95    2.98
   7  -1   8   68.52    3.84
  -7   1  -9   36.03    2.40
   7  -1   9   37.91    3.78
  -7   1 -10   33.15    2.67
   7  -1  10   34.11    4.20
  -7   1 -11   13.99    2.80
   7   0  -7   27.80    3.16
   7   0  -6   11.60    2.72
   7   0  -5   89.71    3.40
   7   0  -4  280.51    4.71
   7   0  -3  136.14    3.30
   7   0  -2  153.72    3.18
   7   0  -2  164.20    3.77
   7   0  -1   45.00    2.05
   7   0  -1   42.16    2.51
   7   0   0   10.51    2.08
   7   0   0    8.09    1.49
   7   0   1    1.29    1.93
   7   0   1    0.72    1.18
   7   0   2   91.20    2.08
   7   0   2   91.57    2.93
   7   0   3  222.00    4.02
   7   0   4   20.06    2.31
   7   0   5   39.02    2.64
   7   0   6   58.61    3.14
  -7   0  -7   26.27    1.83
   7   0   7   27.58    2.93
  -7   0  -8  132.84    3.07
   7   0   8  132.91    4.42
  -7   0  -9   42.36    2.55
   7   0   9   48.38    3.89
  -7   0 -10   63.94    3.02
   7   0  10   71.02    4.45
   7   0  11    1.34    3.99
  -7   0 -11   -0.04    2.38
   7   1  -7   11.19    2.83
   7   1  -6   29.62    2.79
   7   1  -5   65.83    3.04
   7   1  -4    2.69    2.05
   7   1  -3   74.16    2.74
   7   1  -2   44.84    2.22
   7   1  -2   47.54    2.66
   7   1  -1   43.34    2.02
   7   1  -1   45.03    2.44
   7   1   0  131.63    2.65
   7   1   0  136.62    3.22
   7   1   1  137.55    2.49
   7   1   1  137.11    3.19
   7   1   2  156.70    2.45
   7   1   2  167.13    3.40
   7   1   3   50.25    2.46
   7   1   4  259.00    4.24
   7   1   5    1.13    2.10
   7   1   6   41.76    2.82
   7   1   7  145.12    3.95
   7   1   8   87.70    3.82
   7   1   9  100.50    4.41
   7   1  10    3.58    3.61
  -7  -1 -10    1.23    2.37
   7   1  11   -0.09    3.93
  -7  -1 -11   -0.10    2.59
   7   2  -8    0.05    2.81
   7   2  -7    0.88    2.52
   7   2  -6    9.62    2.49
   7   2  -5    7.81    2.19
   7   2  -4  107.20    3.14
   7   2  -3   91.08    2.80
   7   2  -2   24.91    1.96
   7   2  -2   27.84    2.32
   7   2  -1   45.01    2.00
   7   2  -1   42.89    2.41
   7   2   0  211.33    3.16
   7   2   0  225.25    3.78
   7   2   1  390.65    3.80
   7   2   1  400.34    4.68
   7   2   2  122.89    2.12
   7   2   2  118.87    2.92
   7   2   3  401.48    4.71
   7   2   4   78.88    2.65
   7   2   5   66.74    2.70
   7   2   6   66.64    2.30
   7   2   6   73.99    2.99
   7   2   7  134.71    2.90
   7   2   7  136.51    3.77
   7   2   8   48.74    2.31
   7   2   8   56.33    3.27
   7   2   9   65.46    3.80
   7   2  10   12.48    3.54
   7   2  11    6.47    3.89
   7   3  -8    9.83    2.82
   7   3  -7   16.61    2.87
   7   3  -6   63.64    3.10
   7   3  -5  173.75    3.94
   7   3  -4  141.45    3.42
   7   3  -3   38.93    2.21
   7   3  -2  135.09    2.93
   7   3  -2  131.76    3.26
   7   3  -1   15.17    1.63
   7   3  -1   14.61    2.03
   7   3  -1   16.58    1.37
   7   3   0  146.70    2.42
   7   3   0  140.52    3.01
   7   3   1  321.72    3.48
   7   3   1  306.25    4.03
   7   3   2  128.87    2.15
   7   3   2  121.59    2.62
   7   3   2  122.96    2.82
   7   3   3    5.91    1.71
   7   3   3    5.64    1.62
   7   3   4   50.67    2.12
   7   3   4   56.66    2.27
   7   3   5   16.72    1.86
   7   3   5   17.57    2.00
   7   3   6  153.79    3.56
   7   3   6  154.26    3.08
   7   3   7  163.80    3.28
   7   3   7  150.53    3.81
   7   3   8  170.34    3.39
   7   3   8  164.35    4.33
   7   3   9   22.92    2.24
   7   3   9   24.45    3.21
   7   3  10   22.00    2.27
   7   3  10   24.65    3.62
   7   3  11   84.39    4.83
   7   3  12   25.76    4.14
   7   4  -8   -0.10    2.84
   7   4  -7   27.45    2.95
   7   4  -6   12.95    2.51
   7   4  -5   22.55    2.46
   7   4  -4   36.67    2.46
   7   4  -3   74.56    2.52
   7   4  -3   61.61    2.49
   7   4  -2   74.67    2.29
   7   4  -2   68.99    2.40
   7   4  -1  281.87    4.00
   7   4  -1  287.53    3.82
   7   4   0  472.70    4.42
   7   4   0  474.09    4.77
   7   4   0  495.58    4.53
   7   4   0  495.80    4.60
   7   4   1  400.31    4.12
   7   4   1  393.73    4.12
   7   4   1  397.38    4.29
   7   4   1  399.90    4.02
   7   4   2   66.96    2.21
   7   4   2   66.09    2.26
   7   4   2   68.15    1.85
   7   4   3   23.19    1.80
   7   4   3   19.01    1.81
   7   4   3   20.98    1.22
   7   4   4   31.65    2.01
   7   4   4   32.60    1.92
   7   4   5  100.63    2.70
   7   4   5  102.74    2.77
   7   4   6  263.59    3.84
   7   4   6  266.41    4.15
   7   4   7  108.66    2.88
   7   4   7  113.66    3.22
   7   4   8   47.38    2.43
   7   4   8   50.52    2.94
   7   4   9   19.25    2.26
   7   4   9   20.41    3.02
   7   4  10   63.00    2.72
   7   4  10   73.87    4.09
   7   4  11   30.65    3.87
   7   4  12   55.42    4.37
   7   5  -7    9.21    2.61
   7   5  -6   96.61    3.61
   7   5  -5  101.25    3.49
   7   5  -5   99.25    3.40
   7   5  -4   54.15    2.60
   7   5  -4   47.23    2.61
   7   5  -3   30.33    2.29
   7   5  -3   23.51    2.09
   7   5  -2  264.56    4.10
   7   5  -2  247.00    3.91
   7   5  -1   91.45    2.58
   7   5  -1   87.82    2.35
   7   5  -1   91.94    2.61
   7   5  -1   86.38    2.51
   7   5   0  376.24    4.39
   7   5   0  354.60    4.06
   7   5   0  367.25    3.95
   7   5   0  369.88    4.15
   7   5   1  228.30    3.55
   7   5   1  232.10    3.32
   7   5   1  226.44    3.30
   7   5   1  231.61    3.29
   7   5   2   -0.23    1.46
   7   5   2    0.99    1.31
   7   5   2    1.55    1.56
   7   5   3  241.99    3.31
   7   5   3  236.37    3.52
   7   5   4  317.22    3.73
   7   5   4  312.45    4.11
   7   5   5   70.92    2.52
   7   5   5   74.82    2.36
   7   5   6   15.80    1.99
   7   5   6   15.73    1.93
   7   5   7  197.77    3.73
   7   5   7  201.88    3.78
   7   5   8   24.34    2.32
   7   5   8   25.64    2.48
   7   5   9    4.11    2.61
   7   5   9    2.01    2.05
   7   5  10   13.69    3.13
   7   5  10   17.49    2.39
   7   5  11   37.67    3.71
   7   5  12    7.29    3.56
   7   6  -7   98.85    4.08
   7   6  -7   79.87    3.58
   7   6  -6   95.64    3.71
   7   6  -6   80.66    3.35
   7   6  -5   38.40    2.98
   7   6  -5   31.02    2.60
   7   6  -4    3.64    2.06
   7   6  -4    5.52    2.27
   7   6  -3   33.34    2.43
   7   6  -3   27.67    2.19
   7   6  -2   12.74    2.06
   7   6  -2   12.30    1.86
   7   6  -1  295.13    4.42
   7   6  -1  296.99    3.63
   7   6  -1  309.01    4.24
   7   6   0  132.19    3.15
   7   6   0  123.91    2.70
   7   6   0  134.90    3.01
   7   6   1   20.77    1.92
   7   6   1   20.42    1.65
   7   6   1   20.87    1.88
   7   6   2   60.61    2.41
   7   6   2   62.36    1.96
   7   6   2   61.64    2.34
   7   6   3  125.00    2.45
   7   6   3  116.95    2.91
   7   6   4   20.28    1.59
   7   6   4   20.46    2.01
   7   6   5    6.40    1.46
   7   6   5    4.87    1.88
   7   6   6  132.38    2.84
   7   6   6  126.95    3.23
   7   6   7   48.21    2.56
   7   6   7   51.03    2.34
   7   6   8   14.57    2.17
   7   6   8   10.08    2.22
   7   6   9  117.65    3.41
   7   6  10  109.27    3.46
   7   6  11  101.06    3.36
   7   7  -7   11.01    2.90
   7   7  -7   13.77    3.16
   7   7  -6   27.09    3.03
   7   7  -6   22.66    2.92
   7   7  -5    5.15    2.43
   7   7  -5    5.92    2.53
   7   7  -4    4.16    2.30
   7   7  -4    9.51    2.39
   7   7  -3   35.51    2.71
   7   7  -3   31.68    2.51
   7   7  -2  189.84    4.13
   7   7  -1  144.74    3.53
   7   7  -1  143.90    2.90
   7   7   0   43.94    2.53
   7   7   0   44.38    2.21
   7   7   1    0.64    1.86
   7   7   1    2.07    1.73
   7   7   2   20.51    2.23
   7   7   2   19.83    1.97
   7   7   3  198.37    3.65
   7   7   4  251.68    4.13
   7   7   5  372.12    4.97
   7   7   6   44.02    2.69
   7   7   7   -0.08    2.27
   7   7   8    9.77    2.41
   7   7   9   35.80    2.71
   7   7  10   84.82    3.38
   7   7  11   20.33    2.72
   7   8  -7   39.54    3.77
   7   8  -6   44.59    3.65
   7   8  -5    9.23    2.88
   7   8  -4   37.15    3.03
   7   8  -3  206.14    4.61
   7   8  -2  172.16    4.17
   7   8  -1  171.57    4.08
   7   8   0   29.72    2.51
   7   8   0   29.81    2.14
   7   8   1   38.99    2.71
   7   8   1   34.34    2.41
   7   8   2  219.06    4.30
   7   8   2  220.47    4.00
   7   8   3   81.70    3.00
   7   8   4  215.34    4.16
   7   8   5    3.18    2.31
   7   8   6    0.46    2.40
   7   8   7   19.54    2.74
   7   8   8   48.55    3.14
   7   8   9   81.10    3.48
   7   8  10   41.62    3.19
   7   8  11   -0.44    2.54
   7   9  -5    1.68    2.89
   7   9  -4   57.61    3.64
   7   9  -3   45.59    3.31
   7   9  -2   94.02    3.62
   7   9  -1    1.56    2.48
   7   9   0   85.02    3.41
   7   9   0   83.10    2.96
   7   9   1  148.26    4.07
   7   9   1  142.04    3.60
   7   9   2   18.01    2.63
   7   9   2   21.26    2.58
   7   9   3   44.40    2.95
   7   9   3   43.69    2.80
   7   9   4   55.49    3.12
   7   9   5   25.85    2.86
   7   9   6   17.29    2.77
   7   9   7  111.07    3.90
   7   9   8   65.56    3.61
   7   9   9   46.90    3.43
   7  10  -4   37.35    3.43
   7  10  -3   75.07    3.77
   7  10  -2   31.98    3.17
   7  10  -1    2.34    2.79
   7  10   0   20.62    2.85
   7  10   1   18.98    2.85
   7  10   1   21.16    2.60
   7  10   2   66.98    3.43
   7  10   2   69.29    3.20
   7  10   3  173.16    4.29
   7  10   3  162.14    4.41
   7  10   4   42.44    3.20
   7  10   5    9.69    2.85
   7  10   6   56.93    3.46
   7  10   7   41.07    3.34
   7  10   8   40.79    3.51
   7  11  -2    8.46    3.04
   7  11  -1    2.68    2.93
   7  11   0   30.79    3.23
   7  11   1  115.32    3.87
   7  11   1  116.82    4.25
   7  11   2   93.93    3.81
   7  11   2   93.93    4.02
   7  11   3   19.28    3.07
   7  11   4    2.26    2.93
   7  11   5   16.57    3.19
   7  11   6   40.01    3.62
   7  12   2   31.81    3.38
   7  12   2   30.20    3.54
   7  12   3   -0.10    3.04
   7  12   4    8.35    3.27
   8  -5   0   25.35    3.30
   8  -5   1   14.70    3.06
   8  -4  -2    8.63    3.01
   8  -4  -1   46.83    3.44
   8  -4  -1   48.64    3.47
   8  -4   0   37.86    3.15
   8  -4   0   41.68    3.43
   8  -4   1   27.71    2.95
   8  -4   1   33.14    3.34
   8  -4   2    4.62    3.11
   8  -4   3    4.07    3.05
   8  -4   4   39.11    3.65
   8  -4   5   38.04    3.75
   8  -4   6   30.91    3.86
   8  -3  -3    4.22    2.86
   8  -3  -2   53.18    3.35
   8  -3  -2   55.49    3.49
   8  -3  -1   50.42    3.19
   8  -3  -1   50.19    3.39
   8  -3   0   10.65    2.91
   8  -3   0    9.76    2.45
   8  -3   1    3.70    2.83
   8  -3   1    3.83    2.18
   8  -3   2   18.87    3.03
   8  -3   3   63.41    3.73
   8  -3   4  146.89    4.66
   8  -3   5   68.81    3.99
   8  -3   6   43.18    3.85
   8  -3   7   28.32    3.89
   8  -3   8   74.86    4.51
   8  -2  -4   25.02    3.03
   8  -2  -3    7.97    2.63
   8  -2  -2   78.91    3.35
   8  -2  -2   83.52    3.72
   8  -2  -1   48.22    2.88
   8  -2  -1   53.40    3.26
   8  -2   0    0.22    2.70
   8  -2   0   -0.36    2.10
   8  -2   1   21.57    2.26
   8  -2   1   20.06    2.87
   8  -2   2   96.09    3.78
   8  -2   3  179.75    4.63
   8  -2   4  111.03    4.15
   8  -2   5  115.27    4.19
   8  -2   6    1.36    3.06
   8  -2   7   20.87    3.54
   8  -2   8   57.24    4.32
   8  -2   9   48.10    4.38
   8  -1  -5   19.14    3.09
   8  -1  -4    1.02    2.54
   8  -1  -3   56.07    3.04
   8  -1  -2  140.14    3.63
   8  -1  -2  147.47    4.18
   8  -1  -1   75.12    2.86
   8  -1  -1   73.95    3.42
   8  -1   0    4.81    2.51
   8  -1   0    2.95    1.85
   8  -1   1  113.24    2.88
   8  -1   1  115.69    3.73
   8  -1   2   40.60    1.99
   8  -1   2   40.60    3.07
   8  -1   3   37.46    3.06
   8  -1   4   59.19    3.29
   8  -1   5    0.94    2.69
   8  -1   6   76.80    3.85
   8  -1   7  184.73    5.06
   8  -1   8  168.74    5.46
   8  -1   9   97.85    4.89
   8   0  -6    2.30    2.81
   8   0  -5   15.77    2.97
   8   0  -4   57.28    3.21
   8   0  -3   85.35    3.31
   8   0  -2    4.80    2.53
   8   0  -2    3.84    2.02
   8   0  -1   15.21    2.56
   8   0  -1   13.06    1.93
   8   0   0  124.47    3.00
   8   0   0  128.98    3.76
   8   0   1  206.65    3.35
   8   0   1  223.71    4.43
   8   0   2  153.12    2.82
   8   0   2  160.61    3.95
   8   0   3  201.29    4.28
   8   0   4   18.39    2.66
   8   0   5   26.88    2.86
   8   0   6   52.11    3.31
   8   0   7   35.99    3.50
   8   0   8   50.77    3.86
   8   0   9    0.87    3.40
   8   0  10    1.50    3.77
  -8   0 -11   33.78    2.95
   8   1  -6   35.78    3.25
   8   1  -5   93.22    3.70
   8   1  -4   74.77    3.24
   8   1  -3    1.68    2.19
   8   1  -2    1.94    2.45
   8   1  -2    1.97    1.94
   8   1  -1   10.52    2.35
   8   1  -1   11.53    1.90
   8   1   0   68.81    2.43
   8   1   0   66.12    3.03
   8   1   1  142.87    2.91
   8   1   1  136.91    3.62
   8   1   2  220.48    3.21
   8   1   2  226.12    4.27
   8   1   3    0.04    2.22
   8   1   4    8.30    2.26
   8   1   5    2.81    2.32
   8   1   6   50.95    3.27
   8   1   7  106.35    4.03
   8   1   8  120.05    4.47
  -8  -1  -9   45.07    2.57
   8   1   9   41.75    3.93
   8   1  10    1.21    3.61
  -8  -1 -10    2.61    2.28
  -8  -1 -11   17.04    2.91
   8   2  -6   12.05    2.90
   8   2  -5   14.96    2.63
   8   2  -4   45.13    2.77
   8   2  -3   57.04    2.72
   8   2  -2   25.60    2.23
   8   2  -2   26.93    2.65
   8   2  -1   38.97    2.23
   8   2  -1   36.52    2.68
   8   2   0   81.03    2.53
   8   2   0   84.75    3.08
   8   2   1  112.46    2.58
   8   2   1  109.88    3.17
   8   2   2   86.61    2.13
   8   2   2   86.19    2.97
   8   2   3   -0.50    2.02
   8   2   4    2.77    2.07
   8   2   5  160.62    3.84
   8   2   6  272.50    4.93
   8   2   7  233.00    4.93
   8   2   8   16.09    3.09
   8   2   9   -0.64    3.15
   8   2  10   55.41    4.19
  -8  -2 -11   43.29    3.26
   8   2  11   47.44    4.49
   8   3  -6   66.17    3.52
   8   3  -5   93.77    3.56
   8   3  -4   98.85    3.40
   8   3  -3   38.40    2.50
   8   3  -2  123.54    3.20
   8   3  -2  133.43    3.65
   8   3  -1  189.16    3.49
   8   3  -1  184.46    3.89
   8   3   0  108.91    2.71
   8   3   0  110.78    3.20
   8   3   1  287.06    3.63
   8   3   1  283.84    4.28
   8   3   2   27.22    1.53
   8   3   2   27.66    2.28
   8   3   3    3.24    1.96
   8   3   4  311.01    4.13
   8   3   4  317.12    4.56
   8   3   5  194.57    3.49
   8   3   5  201.85    3.96
   8   3   6   94.90    2.85
   8   3   6   96.56    3.35
   8   3   7   85.19    2.92
   8   3   7   82.23    3.52
   8   3   8   -0.79    2.80
   8   3   8    0.94    2.15
   8   3   9   10.48    3.20
   8   3   9    8.69    2.25
   8   3  10   14.85    3.52
   8   3  10   14.99    2.28
   8   3  11   62.80    4.48
   8   4  -6   41.03    3.25
   8   4  -5   56.35    3.19
   8   4  -4   33.54    2.71
   8   4  -3   61.18    2.83
   8   4  -2  159.28    3.48
   8   4  -1  349.29    4.78
   8   4  -1  317.41    4.35
   8   4   0  102.75    2.57
   8   4   0   95.41    3.00
   8   4   0  104.07    2.66
   8   4   1    1.91    1.86
   8   4   1    1.29    1.37
   8   4   2    3.00    1.85
   8   4   2    3.82    1.42
   8   4   2    3.70    1.79
   8   4   3   23.97    2.06
   8   4   3   24.20    2.12
   8   4   4   38.75    2.28
   8   4   4   41.02    2.32
   8   4   5   61.53    2.63
   8   4   5   63.10    2.57
   8   4   6  212.15    3.84
   8   4   6  221.06    4.18
   8   4   7    2.62    2.26
   8   4   7    1.51    2.09
   8   4   8    2.37    2.55
   8   4   8    2.80    2.15
   8   4   9   67.47    2.90
   8   4   9   65.24    3.69
   8   4  10   27.17    2.64
   8   4  10   28.69    3.52
   8   4  11   95.22    4.75
   8   5  -6   45.96    3.32
   8   5  -5    3.68    2.49
   8   5  -4    0.56    2.33
   8   5  -3   19.33    2.39
   8   5  -2  173.61    3.51
   8   5  -2  172.56    3.71
   8   5  -1   19.13    2.12
   8   5  -1   16.97    1.93
   8   5   0    9.04    1.97
   8   5   0    8.61    1.72
   8   5   0    8.80    1.87
   8   5   0    7.10    1.72
   8   5   1   53.17    2.41
   8   5   1   60.72    2.37
   8   5   1   57.26    2.17
   8   5   2    2.15    1.78
   8   5   2    1.15    1.26
   8   5   2    1.89    1.83
   8   5   3   33.12    2.22
   8   5   3   35.73    2.09
   8   5   4  240.10    3.93
   8   5   4  243.00    3.75
   8   5   5  618.25    5.91
   8   5   5  607.06    5.73
   8   5   6   41.15    2.54
   8   5   6   48.30    2.52
   8   5   7    4.87    2.19
   8   5   7    5.19    2.15
   8   5   8   24.76    2.44
   8   5   8   24.37    2.65
   8   5   9   34.63    2.66
   8   5   9   35.61    3.11
   8   5  10  153.29    3.78
   8   5  10  166.37    4.76
   8   5  11   73.85    3.15
   8   5  11   79.07    4.37
   8   5  12   44.27    4.18
   8   6  -6    7.85    2.76
   8   6  -5   14.15    2.58
   8   6  -4   47.63    2.97
   8   6  -4   35.02    2.71
   8   6  -3  205.65    4.16
   8   6  -3  164.17    3.83
   8   6  -2  201.95    3.98
   8   6  -2  178.41    3.69
   8   6  -1  127.47    2.88
   8   6  -1  126.42    3.40
   8   6  -1  122.01    3.09
   8   6   0   43.14    2.25
   8   6   0   42.65    2.52
   8   6   0   46.87    2.29
   8   6   0   46.06    2.24
   8   6   1    1.60    1.71
   8   6   1    1.51    1.65
   8   6   1    1.92    1.78
   8   6   1    2.41    1.82
   8   6   2   49.43    2.14
   8   6   2   49.41    2.38
   8   6   3   54.05    2.20
   8   6   3   53.49    2.51
   8   6   4  309.36    3.95
   8   6   4  306.92    4.44
   8   6   5   79.51    2.90
   8   6   5   85.35    2.55
   8   6   6    1.27    1.75
   8   6   6    2.72    2.17
   8   6   7    4.37    2.01
   8   6   7    8.43    2.29
   8   6   8   67.37    3.09
   8   6   8   71.13    3.05
   8   6   9  122.27    3.59
   8   6  10   69.11    3.19
   8   6  11   13.07    2.61
   8   7  -6   -0.74    2.84
   8   7  -5   -0.24    2.56
   8   7  -5   -1.16    2.77
   8   7  -4   62.35    3.40
   8   7  -4   55.09    3.13
   8   7  -3  136.74    3.87
   8   7  -3  115.10    3.65
   8   7  -2   82.13    3.26
   8   7  -2   77.90    3.03
   8   7  -1   35.57    2.67
   8   7  -1   34.76    2.43
   8   7   0   67.87    2.96
   8   7   0   66.18    2.55
   8   7   1   76.81    3.07
   8   7   1   72.18    2.63
   8   7   2   53.33    2.73
   8   7   2   53.74    2.63
   8   7   3  116.36    3.24
   8   7   4   95.69    3.13
   8   7   5   73.11    3.02
   8   7   6    2.38    2.29
   8   7   7  101.36    3.47
   8   7   8  143.15    3.94
   8   7   9   66.63    3.30
   8   7  10   48.53    3.16
   8   7  11    1.44    2.53
   8   8  -6    1.18    2.98
   8   8  -5   17.98    3.13
   8   8  -4   66.78    3.69
   8   8  -3   49.64    3.33
   8   8  -2    5.49    2.56
   8   8  -1   25.31    2.67
   8   8   0   15.95    2.14
   8   8   0   14.15    2.54
   8   8   1   43.61    2.88
   8   8   1   42.06    2.49
   8   8   2  223.65    4.56
   8   8   2  223.04    4.07
   8   8   3  193.34    3.99
   8   8   4   31.35    2.61
   8   8   5    0.79    2.36
   8   8   6   41.50    2.87
   8   8   7  100.83    3.55
   8   8   8   71.77    3.36
   8   8   9  105.09    3.87
   8   8  10    9.22    2.90
   8   9  -5   88.53    4.25
   8   9  -4   67.76    3.76
   8   9  -3   79.27    3.77
   8   9  -2    5.06    2.81
   8   9  -1   -0.02    2.68
   8   9   0    3.67    2.65
   8   9   1  145.13    4.26
   8   9   1  134.50    3.55
   8   9   2  165.82    4.41
   8   9   2  152.22    3.88
   8   9   3   12.83    2.66
   8   9   4   -0.01    2.56
   8   9   5   22.33    2.95
   8   9   6   11.82    2.87
   8   9   7   66.21    3.60
   8   9   8   99.11    4.02
   8   9   9    5.63    2.90
   8  10  -3    4.01    3.06
   8  10  -2    5.53    2.88
   8  10  -1   17.35    3.09
   8  10   0   62.52    3.59
   8  10   1   86.07    3.88
   8  10   1   85.85    3.40
   8  10   2   66.35    3.68
   8  10   2   65.08    3.34
   8  10   3   26.15    3.10
   8  10   4    9.32    3.00
   8  10   5   20.47    3.17
   8  10   6   50.98    3.73
   8  10   7   68.50    3.93
   8  11  -1    9.42    3.23
   8  11   0   63.25    3.95
   8  11   1   74.29    3.99
   8  11   2   33.29    3.52
   8  11   2   37.72    3.20
   8  11   3    0.45    3.03
   8  11   4   99.04    4.22
   8  11   5   82.66    4.20
   8  11   6  122.00    4.69
   8  12   2    1.76    3.11
   8  12   3   19.11    3.37
   9  -4   2   61.26    4.18
   9  -3  -1   33.19    3.38
   9  -3  -1   38.34    3.58
   9  -3   0    0.39    3.19
   9  -3   0   -0.93    2.70
   9  -3   1   13.23    3.46
   9  -3   2   54.95    3.97
   9  -3   3   61.69    4.16
   9  -3   4   79.05    4.39
   9  -3   5    1.62    3.48
   9  -2  -2    8.42    2.86
   9  -2  -2   10.18    3.31
   9  -2  -1    6.53    3.06
   9  -2  -1    7.10    2.68
   9  -2   0   11.31    3.22
   9  -2   0   10.00    2.55
   9  -2   1   81.02    4.07
   9  -2   2  146.19    4.68
   9  -2   3  169.35    4.93
   9  -2   4    3.72    3.34
   9  -2   5   97.31    4.54
   9  -2   6   92.35    4.57
   9  -2   7   53.29    4.28
   9  -1  -3   12.33    2.96
   9  -1  -2   -0.12    2.99
   9  -1  -2   -0.47    2.40
   9  -1  -1   17.33    3.10
   9  -1  -1   13.78    2.44
   9  -1   0   30.12    2.57
   9  -1   0   38.17    3.34
   9  -1   1  126.49    3.39
   9  -1   1  130.57    4.38
   9  -1   2  137.61    4.38
   9  -1   3    9.79    3.11
   9  -1   4   35.41    3.46
   9  -1   5    5.91    3.23
   9  -1   6   66.42    3.99
   9  -1   7   13.57    3.55
   9  -1   8   10.63    3.89
   9   0  -4   10.86    3.09
   9   0  -3   18.74    2.89
   9   0  -2   40.42    2.94
   9   0  -2   40.43    3.50
   9   0  -1   37.09    2.70
   9   0  -1   42.08    3.29
   9   0   0   69.13    2.85
   9   0   0   75.35    3.58
   9   0   1   50.34    2.47
   9   0   1   50.36    3.33
   9   0   2   42.82    3.36
   9   0   3    9.76    2.82
   9   0   4    2.86    2.84
   9   0   5   65.40    3.70
   9   0   6  126.27    4.46
   9   0   7   75.85    4.18
   9   0   8    2.70    3.49
   9   0   9   -0.97    3.80
   9   1  -5   36.27    3.23
   9   1  -4   34.74    3.11
   9   1  -3    2.21    2.51
   9   1  -2   15.01    3.08
   9   1  -2   14.84    2.52
   9   1  -1   34.46    2.56
   9   1  -1   32.46    3.02
   9   1   0   42.16    2.54
   9   1   0   40.39    3.09
   9   1   1   81.43    2.69
   9   1   1   81.93    3.49
   9   1   2   20.24    2.79
   9   1   3   -0.28    2.61
   9   1   4  181.63    4.49
   9   1   5  229.51    4.96
   9   1   6  146.11    4.48
   9   1   7   80.59    4.09
   9   1   8   11.10    3.61
   9   1   9    6.88    3.86
   9   2  -5   15.02    2.92
   9   2  -4    5.12    2.54
   9   2  -3    9.16    2.40
   9   2  -2   37.13    2.61
   9   2  -2   36.15    3.24
   9   2  -1  248.17    4.38
   9   2  -1  242.67    4.92
   9   2   0  252.21    4.14
   9   2   0  240.00    4.83
   9   2   1   15.67    1.87
   9   2   1   14.53    2.64
   9   2   2   12.43    2.52
   9   2   3   37.21    2.88
   9   2   4   18.20    2.69
   9   2   5  101.62    3.64
   9   2   6  102.87    3.89
   9   2   7   19.22    3.22
   9   2   8   23.19    3.63
   9   2   9   51.63    4.21
   9   2  10  104.28    5.01
   9   3  -5    1.70    2.82
   9   3  -4    1.39    2.49
   9   3  -3   24.88    2.64
   9   3  -2   92.13    3.20
   9   3  -2   93.63    3.68
   9   3  -1   85.09    3.00
   9   3  -1   88.23    3.44
   9   3   0    7.09    2.44
   9   3   0    6.23    1.85
   9   3   1    2.46    2.40
   9   3   1    3.18    1.55
   9   3   2   10.93    2.38
   9   3   3   26.32    2.55
   9   3   4  261.38    4.70
   9   3   5  267.65    4.79
   9   3   6   30.21    2.93
   9   3   7    5.48    2.80
   9   3   8   21.15    3.28
   9   3   9   74.59    4.32
   9   3  10  144.18    5.38
   9   4  -5    3.77    2.74
   9   4  -4   39.01    2.98
   9   4  -3   39.15    2.83
   9   4  -2   14.86    2.32
   9   4  -1   18.25    2.66
   9   4  -1   16.55    2.13
   9   4   0   37.74    2.75
   9   4   0   40.51    2.26
   9   4   1    1.68    2.29
   9   4   1    0.37    1.53
   9   4   2  175.89    3.90
   9   4   3  230.48    4.22
   9   4   4  310.48    4.53
   9   4   4  322.76    4.86
   9   4   5   37.73    2.58
   9   4   5   35.80    2.62
   9   4   6   11.90    2.53
   9   4   6   11.22    2.38
   9   4   7    4.23    2.67
   9   4   7    3.33    2.25
   9   4   8   28.34    2.75
   9   4   8   27.30    3.22
   9   4   9  190.43    4.24
   9   4   9  200.15    5.24
   9   4  10   44.16    2.97
   9   4  10   42.82    4.03
   9   4  11    3.41    3.72
   9   4  11    4.79    2.45
   9   5  -5   11.78    2.93
   9   5  -4  105.89    3.87
   9   5  -3   57.48    3.12
   9   5  -2   53.09    2.86
   9   5  -1   75.20    3.17
   9   5  -1   74.36    3.03
   9   5   0   30.21    2.53
   9   5   0   29.29    2.25
   9   5   1    3.37    2.09
   9   5   1    2.51    1.66
   9   5   2   31.85    2.44
   9   5   2   27.98    2.37
   9   5   3  135.55    3.39
   9   5   3  130.11    3.38
   9   5   4   18.23    2.39
   9   5   4   15.30    2.16
   9   5   5   27.21    2.54
   9   5   5   24.78    2.39
   9   5   6    0.39    2.10
   9   5   6    1.33    2.30
   9   5   7   94.13    3.38
   9   5   7   99.86    3.47
   9   5   8  173.10    4.15
   9   5   8  178.78    4.55
   9   5   9  145.46    4.01
   9   5   9  161.23    4.68
   9   5  10   49.71    3.15
   9   5  10   48.87    3.81
   9   5  11    1.31    3.36
   9   5  11    1.58    2.60
   9   6  -5   22.07    2.99
   9   6  -4   16.94    2.69
   9   6  -3   13.60    2.51
   9   6  -2    1.71    2.13
   9   6  -1    3.89    2.01
   9   6  -1    4.30    2.19
   9   6   0    7.74    2.20
   9   6   0    7.67    2.00
   9   6   0    9.29    2.14
   9   6   0    7.52    2.15
   9   6   1   50.29    2.54
   9   6   1   45.68    2.62
   9   6   1   43.84    2.56
   9   6   1   46.05    2.37
   9   6   2  363.13    4.91
   9   6   2  360.51    4.70
   9   6   3  445.10    5.35
   9   6   3  443.90    5.09
   9   6   4   66.82    2.90
   9   6   4   66.16    2.66
   9   6   5    9.42    2.09
   9   6   5   10.17    2.43
   9   6   6   36.92    2.84
   9   6   6   40.42    2.46
   9   6   7   69.11    3.18
   9   6   7   71.92    2.96
   9   6   8  146.54    4.04
   9   6   8  157.72    4.07
   9   6   9   87.18    3.64
   9   6   9   93.24    3.84
   9   6  10    8.15    2.66
   9   6  11    4.47    2.67
   9   7  -4   28.45    2.93
   9   7  -3   62.47    3.45
   9   7  -3   55.13    3.20
   9   7  -2    2.09    2.33
   9   7  -2    2.78    2.50
   9   7  -1    7.02    2.28
   9   7  -1    5.51    2.51
   9   7   0   28.83    2.64
   9   7   0   28.28    2.43
   9   7   0   26.19    2.44
   9   7   1  184.65    4.25
   9   7   1  181.83    3.77
   9   7   2  372.91    5.01
   9   7   3   26.77    2.50
   9   7   4    1.36    2.30
   9   7   5   73.49    3.24
   9   7   6   56.73    3.04
   9   7   7  165.96    4.17
   9   7   8  166.76    4.31
   9   7   9   10.63    2.83
   9   7  10    4.24    2.71
   9   8  -4   87.56    3.99
   9   8  -4   75.84    3.77
   9   8  -3    1.16    2.77
   9   8  -2    1.19    2.52
   9   8  -1   20.92    2.81
   9   8   0   97.03    3.64
   9   8   1   64.16    3.33
   9   8   1   63.61    2.89
   9   8   2   19.81    2.69
   9   8   2   19.70    2.53
   9   8   3   31.95    2.72
   9   8   4    6.56    2.51
   9   8   5   26.77    2.92
   9   8   6   79.81    3.58
   9   8   7   68.86    3.53
   9   8   8    5.27    2.91
   9   8   9    2.48    2.82
   9   9  -4    4.59    3.09
   9   9  -3    0.81    2.84
   9   9  -2    1.67    2.75
   9   9  -1   36.87    3.24
   9   9   0   89.51    3.96
   9   9   1   52.33    3.49
   9   9   1   49.91    2.84
   9   9   2   34.51    3.30
   9   9   2   37.09    2.87
   9   9   3    3.46    2.66
   9   9   4   10.98    2.81
   9   9   5   92.28    3.79
   9   9   6  132.10    4.26
   9   9   7   74.32    3.80
   9   9   8   29.86    3.38
   9  10  -2   17.91    3.26
   9  10  -1  132.20    4.71
   9  10   0  109.75    4.41
   9  10   1   66.83    3.78
   9  10   2    0.13    2.90
   9  10   2    0.68    2.57
   9  10   3    2.18    2.66
   9  10   4   24.12    3.25
   9  10   5  134.27    4.35
   9  10   6   75.09    3.99
   9  11   1    3.50    3.15
   9  11   2   17.63    3.46
   9  11   2   19.18    3.09
   9  11   3   28.89    3.37
   9  11   4   51.83    3.76
   9  11   5   23.38    3.62
  10  -1  -1   52.39    3.50
  10  -1   0   58.10    4.05
  10  -1   1   66.88    4.16
  10  -1   2    1.96    3.27
  10  -1   3    1.88    3.51
  10  -1   4   85.87    4.54
  10  -1   5   27.76    3.89
  10   0  -2    5.68    2.82
  10   0  -1   77.15    3.57
  10   0  -1   76.93    4.05
  10   0   0  108.61    3.73
  10   0   0  113.08    4.50
  10   0   1    3.45    3.20
  10   0   2    1.84    3.14
  10   0   3   52.84    3.81
  10   0   4   38.62    3.75
  10   0   5   37.69    3.82
  10   0   6   86.10    4.56
  10   0   7   52.43    4.33
  10   1  -3   -0.28    2.76
  10   1  -2   77.01    3.64
  10   1  -2   80.49    4.25
  10   1  -1   55.93    3.13
  10   1  -1   58.85    3.79
  10   1   0   57.38    3.00
  10   1   0   53.88    3.70
  10   1   1   24.43    3.32
  10   1   2    3.02    2.92
  10   1   3   11.38    3.08
  10   1   4   96.00    4.24
  10   1   5  112.44    4.47
  10   1   6    3.98    3.28
  10   1   7    6.02    3.55
  10   1   8   20.06    4.00
  10   2  -3   45.21    3.19
  10   2  -2   19.10    2.74
  10   2  -1   43.71    2.85
  10   2  -1   41.80    3.49
  10   2   0   41.54    2.67
  10   2   0   43.12    3.51
  10   2   1   -0.21    2.94
  10   2   2  140.28    4.27
  10   2   3  289.65    5.46
  10   2   4  237.34    5.19
  10   2   5   51.43    3.59
  10   2   6    2.29    3.04
  10   2   7    1.34    3.28
  10   2   8   38.50    4.02
  10   3  -4   45.95    3.46
  10   3  -3   70.31    3.59
  10   3  -2   55.75    3.13
  10   3  -1   57.58    2.96
  10   3  -1   52.93    3.58
  10   3   0    0.48    2.77
  10   3   0    0.63    2.02
  10   3   1   38.01    3.20
  10   3   2   81.45    3.61
  10   3   3  120.84    4.03
  10   3   4   24.96    3.11
  10   3   5   22.69    2.99
  10   3   6    0.93    2.84
  10   3   7   97.73    4.25
  10   3   8   88.59    4.36
  10   3   9   18.79    3.95
  10   4  -4    4.41    2.85
  10   4  -3   26.99    3.01
  10   4  -2   21.57    2.73
  10   4  -1    0.48    2.79
  10   4  -1    0.02    2.21
  10   4   0    0.87    2.71
  10   4   0    0.40    2.00
  10   4   1    3.86    2.61
  10   4   2  127.03    3.88
  10   4   3  109.81    3.71
  10   4   4   78.74    3.44
  10   4   5    1.00    2.63
  10   4   6   50.40    3.33
  10   4   7  153.97    4.49
  10   4   8   89.44    4.13
  10   4   9   41.66    3.90
  10   5  -4   14.25    3.02
  10   5  -3   40.98    3.28
  10   5  -2   72.20    3.42
  10   5  -1    3.52    2.33
  10   5  -1    4.10    2.71
  10   5   0   31.13    2.94
  10   5   0   34.78    2.55
  10   5   1  224.46    4.60
  10   5   2  232.49    4.55
  10   5   3   99.47    3.43
  10   5   4   47.48    2.94
  10   5   4   46.02    2.97
  10   5   5   12.34    2.58
  10   5   5   13.65    2.63
  10   5   6   81.36    3.49
  10   5   6   84.39    3.44
  10   5   7  206.21    4.60
  10   5   7  206.77    4.63
  10   5   8   88.14    3.67
  10   5   8   98.83    3.97
  10   5   9    2.23    3.23
  10   5   9    2.81    2.81
  10   5  10   25.23    3.82
  10   6  -4   48.97    3.43
  10   6  -3   36.69    3.06
  10   6  -2   15.06    2.56
  10   6  -1   28.80    2.66
  10   6   0  218.26    4.44
  10   6   0  215.70    4.27
  10   6   1  137.99    3.75
  10   6   2   21.87    2.61
  10   6   2   19.24    2.56
  10   6   3   87.55    3.37
  10   6   3   82.20    3.12
  10   6   4    6.13    2.35
  10   6   4    5.97    2.59
  10   6   5   34.37    2.96
  10   6   5   34.17    2.68
  10   6   6  251.29    4.93
  10   6   6  239.79    4.54
  10   6   7   85.39    3.65
  10   6   7   86.52    3.41
  10   6   8   11.04    2.76
  10   6   8    9.47    2.89
  10   6   9    8.00    2.94
  10   6   9    8.05    2.86
  10   7  -3   28.58    2.97
  10   7  -2   -0.25    2.44
  10   7  -1   37.57    2.87
  10   7   0  100.06    3.51
  10   7   1   21.75    2.44
  10   7   1   22.22    2.70
  10   7   2   16.91    2.66
  10   7   3    1.92    2.51
  10   7   4   14.64    2.68
  10   7   5  154.62    4.21
  10   7   6  134.88    4.15
  10   7   7   61.92    3.48
  10   7   8   12.62    2.94
  10   8  -3   -0.88    2.77
  10   8  -2   33.80    3.19
  10   8  -1  120.22    4.14
  10   8   0  122.67    4.20
  10   8   1   93.90    3.86
  10   8   1   95.54    3.42
  10   8   2   12.64    2.58
  10   8   3   -0.37    2.54
  10   8   4   13.57    2.79
  10   8   5  134.03    4.20
  10   8   6   78.39    3.75
  10   8   7   26.61    3.31
  10   8   8    4.74    3.07
  10   9  -3   25.43    3.53
  10   9  -2   20.57    3.40
  10   9  -1   38.54    3.53
  10   9   0   50.93    3.60
  10   9   1   15.03    3.06
  10   9   2    1.33    2.66
  10   9   3   26.61    3.01
  10   9   4  107.75    3.97
  10   9   5   50.90    3.55
  10   9   6   50.50    3.60
  10   9   7   15.92    3.23
  10  10  -1   11.36    3.32
  10  10   0    2.60    3.18
  10  10   1    1.75    3.06
  10  10   2   13.14    2.85
  10  10   3   85.63    3.87
  10  10   4   94.70    4.10
  10  10   5   56.57    3.81
  10  11   3   56.98    3.83
  11   1   2   44.53    3.96
  11   1   3   94.98    4.55
  11   1   4   16.26    3.72
  11   2  -2   24.92    3.02
  11   2   0   17.47    3.58
  11   2   1   22.48    3.73
  11   2   2   99.90    4.43
  11   2   3   43.83    3.85
  11   2   4   37.30    3.77
  11   2   5   -0.26    3.40
  11   2   6   33.20    3.84
  11   3  -2   21.18    3.02
  11   3  -1    2.42    3.36
  11   3  -1    1.80    2.53
  11   3   0   26.33    3.56
  11   3   1  101.20    4.28
  11   3   2   86.64    4.12
  11   3   3   28.97    3.46
  11   3   4   -0.18    3.15
  11   3   5   22.33    3.44
  11   3   6   47.52    3.93
  11   3   7   65.37    4.27
  11   4  -2    8.42    2.76
  11   4  -1    9.69    3.47
  11   4  -1    8.95    2.65
  11   4   0  128.39    4.47
  11   4   1   88.91    4.12
  11   4   2   62.68    3.75
  11   4   3   59.66    3.60
  11   4   4   -0.52    2.82
  11   4   5   38.56    3.42
  11   4   6   37.03    3.52
  11   4   7   38.00    3.69
  11   4   8    6.17    3.35
  11   5  -2    0.95    2.72
  11   5  -1   54.06    3.26
  11   5   0   48.79    3.55
  11   5   1   97.14    3.94
  11   5   2   73.07    3.66
  11   5   3   -0.36    2.77
  11   5   4   39.89    3.22
  11   5   5  123.77    4.15
  11   5   6   46.57    3.42
  11   5   7   21.22    3.24
  11   5   8   33.74    3.50
  11   6  -2   29.23    3.06
  11   6  -1   42.43    3.07
  11   6   0   51.09    3.41
  11   6   1   82.49    3.63
  11   6   2    1.28    2.71
  11   6   3   35.40    3.04
  11   6   4  157.77    4.30
  11   6   4  134.87    4.01
  11   6   5  148.64    4.29
  11   6   5  145.13    4.10
  11   6   6   68.55    3.76
  11   6   6   62.69    3.42
  11   6   7   14.45    2.85
  11   6   7   15.15    3.20
  11   6   8   21.95    3.19
  11   6   9    7.43    3.07
  11   7  -2   66.18    3.63
  11   7  -1   39.20    3.04
  11   7   1   46.11    3.06
  11   7   2    3.52    2.61
  11   7   3   17.72    2.89
  11   7   4   82.78    3.84
  11   7   5    5.44    3.06
  11   7   6    4.94    3.08
  11   7   7    1.01    3.12
  11   8  -1    5.96    2.75
  11   8   2    2.68    2.77
  11   8   3  133.95    4.22
  11   8   4   80.40    3.86
  11   8   5  146.06    4.49
  11   8   6   61.39    3.74
  11   9   2   41.24    3.28
  11   9   3   79.71    3.75
  11   9   4  115.23    4.30
  11   9   5   61.61    3.80
  11  10   3   31.01    3.38
  12   5   2    9.37    3.24
  12   5   3   23.38    3.28
  12   5   4   44.90    3.54
  12   5   5   17.24    3.29
  12   6   1    1.84    3.04
  12   6   2   16.06    3.15
  12   6   3   21.85    3.20
  12   6   4    2.93    2.80
  12   6   5   34.73    3.33
  12   6   6   37.73    3.40
   0   0   0    0.00    0.00
;
_shelx_hkl_checksum     78956
_shelx_res_file
;
TITL 1 in P-1
CELL 0.71073   9.0431   9.3160   9.7540  83.381  75.420  64.863
ZERR    2.00   0.0004   0.0004   0.0004   0.003   0.004   0.004
LATT  1
SFAC C H N O BR
UNIT 22 34 4 10 2
L.S. 10
BOND $H
FMAP 2
PLAN 20
CONF
HTAB C2 O7
HTAB C3 O7
EQIV $1 -x+2, -y, -z+1
HTAB N8 O17_$1
HTAB C9 O11_$1
EQIV $2 -x+3, -y, -z+1
HTAB N12 O7_$2
EQIV $3 -x+2, -y+1, -z+1
HTAB C14 O11_$3
HTAB C19 Br15_$3
ACTA
OMIT -4 52
WGHT    0.044400
FVAR       0.47704
C1    1    1.295741   -0.149460    0.989169    11.00000    0.02264    0.02270 =
         0.01206    0.00340   -0.00645   -0.01037
C2    1    1.478326   -0.266166    0.965478    11.00000    0.02655    0.02564 =
         0.02018    0.00655   -0.01077   -0.00752
AFIX  33
H2A   2    1.545507   -0.224269    0.895182    11.00000   -1.50000
H2B   2    1.490431   -0.365101    0.933571    11.00000   -1.50000
H2C   2    1.514558   -0.282964    1.052693    11.00000   -1.50000
AFIX   0
C3    1    1.267509    0.013593    1.028421    11.00000    0.03970    0.02679 =
         0.02038   -0.00138   -0.00698   -0.01292
AFIX  33
H3A   2    1.337373    0.051831    0.957223    11.00000   -1.50000
H3B   2    1.295200    0.008326    1.118176    11.00000   -1.50000
H3C   2    1.151985    0.084412    1.034847    11.00000   -1.50000
AFIX   0
C4    1    1.186993   -0.213956    1.100030    11.00000    0.03688    0.04316 =
         0.01723    0.00878   -0.00576   -0.02220
AFIX  33
H4A   2    1.072038   -0.138740    1.114586    11.00000   -1.50000
H4B   2    1.222790   -0.231635    1.187522    11.00000   -1.50000
H4C   2    1.197524   -0.312195    1.067940    11.00000   -1.50000
AFIX   0
O5    4    1.231837   -0.141940    0.862391    11.00000    0.02025    0.02485 =
         0.01414    0.00769   -0.00610   -0.01328
C6    1    1.295913   -0.091458    0.736332    11.00000    0.01313    0.01018 =
         0.01579    0.00397   -0.00287   -0.00208
O7    4    1.403316   -0.038513    0.714862    11.00000    0.01730    0.01662 =
         0.01735    0.00282   -0.00485   -0.01002
N8    3    1.226736   -0.108129    0.636384    11.00000    0.01686    0.01641 =
         0.01672    0.00743   -0.00632   -0.01052
AFIX  43
H8A   2    1.157326   -0.152222    0.657798    11.00000   -1.20000
AFIX   0
C9    1    1.266981   -0.053089    0.492892    11.00000    0.01749    0.01359 =
         0.01365    0.00385   -0.00424   -0.00687
AFIX  23
H9A   2    1.252859   -0.115652    0.428331    11.00000   -1.20000
H9B   2    1.383512   -0.068499    0.468831    11.00000   -1.20000
AFIX   0
C10   1    1.156651    0.120866    0.474297    11.00000    0.01869    0.01521 =
         0.01265    0.00167   -0.00651   -0.00905
O11   4    1.008310    0.181402    0.532448    11.00000    0.01534    0.01492 =
         0.01984    0.00347   -0.00095   -0.00536
N12   3    1.236284    0.202732    0.384097    11.00000    0.01197    0.01300 =
         0.01689    0.00341   -0.00191   -0.00504
AFIX  43
H12A  2    1.342062    0.155629    0.348446    11.00000   -1.20000
AFIX   0
C13   1    1.149032    0.362313    0.348308    11.00000    0.01469    0.01426 =
         0.01149    0.00307   -0.00187   -0.00687
C14   1    1.198976    0.476974    0.353572    11.00000    0.01370    0.01640 =
         0.01905    0.00208   -0.00487   -0.00606
AFIX  43
H14A  2    1.134099    0.579164    0.326648    11.00000   -1.20000
AFIX   0
BR15  5    1.393259    0.442016    0.412518    11.00000    0.01942    0.02164 =
         0.03230   -0.00138   -0.00996   -0.01022
C16   1    1.000982    0.400571    0.286638    11.00000    0.01807    0.01707 =
         0.01299    0.00603   -0.00322   -0.00828
O17   4    0.971379    0.302863    0.241670    11.00000    0.02504    0.02085 =
         0.02242    0.00278   -0.00926   -0.01289
O18   4    0.909130    0.556848    0.282814    11.00000    0.02218    0.01683 =
         0.03464    0.00712   -0.01637   -0.00613
C19   1    0.774076    0.606514    0.209832    11.00000    0.02873    0.02898 =
         0.04168    0.01565   -0.02294   -0.00948
AFIX  33
H19A  2    0.715473    0.719923    0.212910    11.00000   -1.50000
H19B  2    0.697856    0.559446    0.255189    11.00000   -1.50000
H19C  2    0.819305    0.573121    0.112982    11.00000   -1.50000
AFIX   0
HKLF 4
REM  1 in P-1
REM R1 =  0.0241 for    2490 Fo > 4sig(Fo)  and  0.0270 for all    2780 data
REM    172 parameters refined using      0 restraints
END
WGHT      0.0444      0.0000
REM Highest difference peak  0.534,  deepest hole -0.426,  1-sigma level  0.061
Q1    1   1.2881  0.4418  0.3908  11.00000  0.05    0.53
Q2    1   1.3113  0.5586  0.3921  11.00000  0.05    0.42
Q3    1   1.4969  0.4381  0.4250  11.00000  0.05    0.41
Q4    1   1.4815  0.3277  0.4180  11.00000  0.05    0.38
Q5    1   0.9235  0.3108  0.1839  11.00000  0.05    0.37
Q6    1   1.3655  0.5053  0.5182  11.00000  0.05    0.35
Q7    1   1.0708  0.3836  0.3244  11.00000  0.05    0.33
Q8    1   1.2095  0.0362  0.4888  11.00000  0.05    0.33
Q9    1   1.3911  0.3521  0.3414  11.00000  0.05    0.28
Q10   1   0.9439  0.6303  0.2466  11.00000  0.05    0.27
Q11   1   1.4219  0.3767  0.3310  11.00000  0.05    0.27
Q12   1   1.3809 -0.1981  0.9770  11.00000  0.05    0.26
Q13   1   1.2926 -0.0773  1.0133  11.00000  0.05    0.26
Q14   1   1.2463 -0.1790  1.0336  11.00000  0.05    0.26
Q15   1   1.1633  0.6344  0.2164  11.00000  0.05    0.25
Q16   1   1.1783  0.3993  0.3310  11.00000  0.05    0.25
Q17   1   1.2452 -0.0774  0.5625  11.00000  0.05    0.24
Q18   1   1.3366  0.4227  0.4851  11.00000  0.05    0.24
Q19   1   1.3851 -0.0781  0.7011  11.00000  0.05    0.23
Q20   1   1.1945  0.1666  0.4419  11.00000  0.05    0.23
;
_shelx_res_checksum     77381
_shelxl_version_number         .2013
