# Supplementary material for: Crystal structure of N-(tert-but­oxy­carbon­yl)glycyl-(Z)-β-bromo­dehydro­alanine methyl ester [Boc–Gly–(β-Br)(Z)ΔAla–OMe]
Source: Acta Crystallogr Sect E Struct Rep Online. 2014 Nov 29;70(Pt 12):596–8. doi: 10.1107/S1600536814025677 (PMC4257433; doi:10.1107/S1600536814025677)
Supplement: Supplementary file 2 [file e-70-00596-Isup2.hkl]

#
# h,k,l, Fc-squared, Fo-squared, sigma(Fo-squared), status flag
#
data_I
_shelx_title ' 1 in P-1'
_shelx_refln_list_code          4
_shelx_F_calc_maximum      120.77
_exptl_crystal_F_000       344.00
_reflns_d_resolution_high  0.8108

loop_
 _space_group_symop_operation_xyz
 'x, y, z'
 '-x, -y, -z'

_cell_length_a     9.0431
_cell_length_b     9.3160
_cell_length_c     9.7540
_cell_angle_alpha  83.381
_cell_angle_beta   75.420
_cell_angle_gamma  64.863

_shelx_F_squared_multiplier     1.000

loop_
 _refln_index_h
 _refln_index_k
 _refln_index_l
 _refln_F_squared_calc
 _refln_F_squared_meas
 _refln_F_squared_sigma
 _refln_observed_status
   2   0   0       1249.43       1207.02        10.44 o
   3   0   0        347.30        351.45         4.68 o
   4   0   0         25.35         38.46         2.84 o
   5   0   0       3415.49       3479.68        36.21 o
   6   0   0        592.82        569.03         7.94 o
   7   0   0         45.41         39.80         5.32 o
   8   0   0        595.01        554.85        10.31 o
   9   0   0        285.98        314.95        13.67 o
  -9   1   0        151.40        147.52        17.69 o
  -8   1   0         14.23         16.43         6.54 o
  -7   1   0         36.18         32.00         6.35 o
  -6   1   0        291.66        265.55         6.66 o
  -5   1   0       2058.21       1947.85        12.63 o
  -4   1   0       1452.49       1364.76        32.54 o
  -3   1   0        329.31        338.29        11.89 o
  -2   1   0       3456.69       3347.70        54.56 o
  -1   1   0        105.38         91.84         5.49 o
   2   1   0       2921.12       2884.00        28.93 o
   3   1   0       1026.45       1048.94         9.71 o
   4   1   0       4217.53       4502.42        33.34 o
   5   1   0        387.31        341.21        10.77 o
   6   1   0         11.64          8.83         3.81 o
   7   1   0        628.93        587.48        10.96 o
   8   1   0        319.37        297.86         8.33 o
   9   1   0        164.94        182.21         8.62 o
  10   1   0        247.69        246.28        10.24 o
  -8   2   0          2.12         -0.47         7.28 o
  -7   2   0        633.63        642.27        31.77 o
  -6   2   0       1506.40       1408.12        61.43 o
  -5   2   0        321.39        288.91         6.50 o
  -4   2   0        747.00        739.50        35.79 o
  -3   2   0         79.67         83.85         3.35 o
  -2   2   0        407.82        352.49         4.27 o
  -1   2   0      14584.84      14542.05        40.38 o
   0   2   0       2614.16       2655.49        32.65 o
   1   2   0       1824.33       1804.98        13.12 o
   2   2   0       3007.33       3229.55        31.55 o
   3   2   0        784.87        753.48         6.46 o
   4   2   0       5531.12       5716.90        30.71 o
   5   2   0        830.81        846.90         7.62 o
   6   2   0        316.34        328.06        11.98 o
   7   2   0        957.32        954.78        30.58 o
   8   2   0        361.06        362.84         8.59 o
   9   2   0       1069.58       1086.23        26.83 o
  10   2   0        184.41        185.15         9.34 o
  -8   3   0         41.44         44.59         8.24 o
  -7   3   0         41.01         50.86         6.94 o
  -6   3   0        598.83        608.18        31.88 o
  -5   3   0        943.89        911.60        14.15 o
  -4   3   0        113.66        112.61         5.00 o
  -3   3   0       2178.88       2193.61        12.31 o
  -2   3   0         18.87         28.07         1.74 o
  -1   3   0        487.68        449.21         3.90 o
   0   3   0       1993.31       1954.82        20.23 o
   1   3   0        595.54        576.76         5.30 o
   2   3   0       1066.19       1088.81        12.33 o
   3   3   0       4305.52       4660.00        10.95 o
   4   3   0        940.62        870.84         6.71 o
   5   3   0         18.34         18.05         2.17 o
   6   3   0        281.03        262.05         6.78 o
   7   3   0        621.98        634.27        13.58 o
   8   3   0        490.16        482.06         9.09 o
   9   3   0         27.23         28.90         6.48 o
  10   3   0          1.37          2.49         7.17 o
  -7   4   0        282.86        281.59        23.11 o
  -6   4   0        750.94        749.94        14.66 o
  -5   4   0         28.01         26.20         5.71 o
  -4   4   0         12.03         14.99         4.63 o
  -3   4   0       1236.28       1168.44        14.11 o
  -2   4   0       2724.15       2562.87        13.64 o
  -1   4   0       4488.78       4779.97        70.42 o
   0   4   0        108.14        143.76         7.42 o
   1   4   0        937.07        900.45         7.53 o
   2   4   0        807.80        732.49        10.19 o
   3   4   0       3132.59       3330.00        13.43 o
   4   4   0        461.82        475.18        11.87 o
   5   4   0        244.03        265.69         4.95 o
   6   4   0        923.51        926.06        12.18 o
   7   4   0       1972.11       2130.50        28.28 o
   8   4   0        436.59        445.24        10.45 o
   9   4   0        173.73        173.32         7.67 o
  10   4   0          3.03          2.63         7.07 o
  -6   5   0        152.98        144.00        12.79 o
  -5   5   0        123.30        129.81        11.21 o
  -4   5   0         68.44         79.68         5.83 o
  -3   5   0        733.17        683.40        24.65 o
  -2   5   0        428.23        425.38         9.84 o
  -1   5   0        569.50        588.70         5.03 o
   0   5   0        225.49        248.77         7.01 o
   1   5   0       1167.24       1163.18         9.60 o
   2   5   0       1357.39       1294.52         9.96 o
   3   5   0        225.37        199.85         4.90 o
   4   5   0          1.07          3.46         3.43 o
   5   5   0        262.08        287.73         5.10 o
   6   5   0       1479.04       1480.02        23.27 o
   7   5   0       1548.03       1611.79        15.99 o
   8   5   0         39.32         36.91         3.98 o
   9   5   0        127.40        130.53         7.39 o
  10   5   0        138.78        146.38         8.47 o
  -6   6   0          1.99          0.88        12.08 o
  -5   6   0         28.14         28.04        11.03 o
  -4   6   0        529.88        510.58        15.69 o
  -3   6   0       1173.59       1109.45        19.29 o
  -2   6   0        388.89        388.32        10.77 o
  -1   6   0         69.66         72.84         4.94 o
   0   6   0        381.80        392.07         7.15 o
   1   6   0       1179.16       1208.09        10.82 o
   2   6   0       1533.52       1465.53        31.00 o
   3   6   0       2113.00       2039.23        13.46 o
   4   6   0         19.06         20.57         4.22 o
   5   6   0       1198.96       1228.25        16.63 o
   6   6   0        999.36        977.25         7.96 o
   7   6   0        523.22        571.14        13.68 o
   8   6   0        199.88        197.06         5.09 o
   9   6   0         38.89         35.64         4.65 o
  10   6   0        993.86        953.31        13.52 o
  -5   7   0        136.36        132.92        11.20 o
  -4   7   0        235.26        240.44        11.12 o
  -3   7   0        292.50        270.25        10.17 o
  -2   7   0          1.46          0.34         7.18 o
  -1   7   0          6.39          6.86        10.59 o
   0   7   0        958.59        939.95        10.68 o
   1   7   0        968.09        990.03        18.50 o
   2   7   0        793.57        782.61         9.91 o
   3   7   0        113.20        125.93         5.89 o
   4   7   0        229.29        225.48         6.70 o
   5   7   0        313.13        308.39         7.28 o
   6   7   0        980.50        939.43        11.07 o
   7   7   0        192.58        194.19         7.31 o
   8   7   0        299.65        294.03         8.49 o
   9   7   0        117.44        121.99         6.34 o
  10   7   0        400.23        439.70        15.42 o
  -3   8   0        602.78        597.57        50.36 o
  -2   8   0         87.24         75.38         9.20 o
  -1   8   0         22.57         38.45        11.73 o
   0   8   0        687.94        714.30        10.60 o
   1   8   0        574.86        575.83         9.63 o
   2   8   0        608.62        575.40         9.67 o
   3   8   0        224.65        229.72         7.49 o
   4   8   0        306.50        305.82         8.01 o
   5   8   0        762.47        714.81        11.67 o
   6   8   0        721.09        688.25        10.61 o
   7   8   0        138.10        130.83         7.16 o
   8   8   0         65.67         67.03         7.19 o
   9   8   0        387.44        426.39        16.00 o
  10   8   0        527.73        539.06        18.46 o
  -2   9   0         34.75         41.08        10.00 o
  -1   9   0        176.96        185.02        10.67 o
   0   9   0        386.00        377.79        16.00 o
   1   9   0        186.35        205.67         8.11 o
   2   9   0        167.44        163.05         7.67 o
   3   9   0         17.22         18.19         6.25 o
   4   9   0       1110.54       1090.49        13.45 o
   5   9   0        695.81        667.93        11.20 o
   6   9   0        235.82        230.59         8.55 o
   7   9   0        398.12        368.85         9.82 o
   8   9   0         15.72         16.13        11.65 o
   9   9   0        370.76        393.34        17.40 o
   0  10   0        155.88        176.08        14.85 o
   1  10   0        260.47        251.18        14.98 o
   2  10   0         41.63         46.94         7.68 o
   3  10   0        186.35        196.48         9.05 o
   4  10   0        754.17        730.14        12.64 o
   5  10   0         35.99         36.99         7.66 o
   6  10   0        413.87        412.88        18.98 o
   7  10   0         79.85         90.61        12.52 o
   8  10   0        257.18        274.74        15.78 o
   2  11   0         60.09         61.74        13.40 o
   3  11   0        604.04        672.36        13.32 o
   4  11   0        216.17        204.94        14.94 o
   5  11   0          2.20          2.43         7.89 o
   6  11   0        115.15        121.64        13.18 o
  -6 -11   1         70.88         63.15        13.10 o
  -5 -11   1        324.90        340.17        15.38 o
  -4 -11   1        107.51        105.03        12.66 o
  -3 -11   1        110.08        112.56         9.20 o
  -2 -11   1         29.34         32.98         8.20 o
  -8 -10   1         94.80         76.24        13.58 o
  -7 -10   1         14.87         10.28        12.26 o
  -6 -10   1        354.91        324.48        14.68 o
  -5 -10   1        396.63        405.34        14.94 o
  -4 -10   1        591.93        593.36        17.58 o
  -3 -10   1        173.74        174.58         8.82 o
  -2 -10   1         66.15         72.30         7.72 o
  -1 -10   1        299.00        296.49        15.03 o
   0 -10   1        190.99        197.31        15.03 o
  -9  -9   1        149.43        162.02        14.24 o
  -8  -9   1          1.21         -0.09        11.78 o
  -7  -9   1          7.05          6.86        10.90 o
  -6  -9   1        345.01        336.87        14.24 o
  -5  -9   1        380.33        364.93        11.36 o
  -4  -9   1         10.02          9.58         6.29 o
  -3  -9   1         29.32         38.30         6.53 o
  -2  -9   1        304.64        305.42         8.83 o
  -1  -9   1        572.88        592.40        10.76 o
   0  -9   1        315.01        318.42        15.38 o
   1  -9   1         31.64         34.36        12.83 o
   2  -9   1          6.30          3.21         9.58 o
  -9  -8   1         94.02         91.93        12.35 o
  -8  -8   1        135.23        111.22        11.73 o
  -7  -8   1        745.05        753.94        17.93 o
  -6  -8   1       1321.30       1296.70        13.33 o
  -5  -8   1        705.15        709.29        29.31 o
  -4  -8   1        162.06        158.91         6.84 o
  -3  -8   1        391.88        390.95         8.81 o
  -2  -8   1       1400.94       1385.28        39.42 o
  -1  -8   1        908.23        924.83        11.78 o
   0  -8   1        701.34        716.49        19.91 o
   1  -8   1          0.24          3.91        11.47 o
   2  -8   1          2.39          2.98         8.53 o
   3  -8   1        319.51        330.03        22.65 o
 -10  -7   1        152.87        165.10        12.61 o
  -9  -7   1         32.83         27.73         7.42 o
  -8  -7   1        157.46        154.38         7.90 o
  -7  -7   1        621.20        633.84         9.85 o
  -6  -7   1        323.15        315.03         7.60 o
  -5  -7   1        196.43        186.88        11.62 o
  -4  -7   1        195.21        194.16         6.77 o
  -3  -7   1        342.16        337.05         7.50 o
  -2  -7   1       2771.82       2712.21        17.02 o
  -1  -7   1         88.31         95.92         5.99 o
   0  -7   1          3.43          1.35         5.20 o
   1  -7   1         34.38         47.11        10.72 o
   2  -7   1        317.27        305.23        14.72 o
   3  -7   1        408.04        391.09        14.83 o
   4  -7   1        329.04        337.83        18.72 o
   5  -7   1          0.70          2.46        11.78 o
 -10  -6   1        142.94        126.56        11.69 o
  -9  -6   1         28.32         17.96         6.51 o
  -8  -6   1        547.07        551.02         7.87 o
  -7  -6   1       1304.06       1319.39        17.75 o
  -6  -6   1       1605.88       1614.36        19.57 o
  -5  -6   1         53.81         49.87         4.87 o
  -4  -6   1         17.50         18.51         4.24 o
  -3  -6   1       1018.02        998.82         9.69 o
  -2  -6   1       1381.96       1316.10        11.22 o
  -1  -6   1        893.21        898.82         9.71 o
   0  -6   1          5.58         12.00         4.45 o
   1  -6   1         92.38         90.66         5.16 o
   2  -6   1       1334.44       1347.85        21.01 o
   3  -6   1        924.10        936.71        18.24 o
   4  -6   1        393.89        356.21        13.93 o
   5  -6   1         94.62         84.86        11.86 o
   6  -6   1          9.88          5.89        12.30 o
 -10  -5   1         20.19         16.65         7.76 o
  -9  -5   1        328.90        328.54         9.63 o
  -8  -5   1         90.15         79.16         6.27 o
  -7  -5   1        386.52        392.54         5.83 o
  -6  -5   1        471.11        474.24         9.58 o
  -5  -5   1        298.88        335.96         5.07 o
  -4  -5   1       1005.69       1037.94         8.86 o
  -3  -5   1       1447.62       1306.88        14.66 o
  -2  -5   1       1953.60       1923.16        18.81 o
  -1  -5   1        102.64        103.94         2.68 o
   0  -5   1         22.37         25.45         2.43 o
   1  -5   1       1727.99       1862.35        28.33 o
   2  -5   1        467.98        475.56         9.27 o
   3  -5   1        622.21        628.79         8.76 o
   4  -5   1          0.49          0.77         5.24 o
   5  -5   1        145.85        150.02        10.85 o
   6  -5   1        439.90        434.39        15.78 o
   7  -5   1        152.50        150.60        13.71 o
 -10  -4   1          2.96          0.98         7.61 o
  -9  -4   1         73.92         75.82         7.31 o
  -8  -4   1       1465.28       1461.62        70.05 o
  -7  -4   1       1225.10       1251.78        12.44 o
  -6  -4   1          5.64          4.48         2.83 o
  -5  -4   1        329.43        304.09         4.40 o
  -4  -4   1        398.82        376.99         8.70 o
  -3  -4   1       4185.40       4171.65        74.53 o
  -2  -4   1       2963.88       3050.01        27.49 o
  -1  -4   1         26.05         19.67         2.04 o
   0  -4   1        112.12        149.79         3.85 o
   1  -4   1       3396.01       3819.42        13.03 o
   2  -4   1        597.42        560.17         5.78 o
   3  -4   1        574.45        575.19         7.79 o
   4  -4   1         23.97         25.40         4.80 o
   5  -4   1        572.78        592.75         9.80 o
   6  -4   1        594.98        613.25        38.25 o
   7  -4   1        151.30        170.06        12.99 o
 -10  -3   1        224.00        245.14        10.22 o
  -9  -3   1        387.22        380.00         9.94 o
  -8  -3   1        792.35        822.16        11.42 o
  -7  -3   1         73.20         69.21         4.09 o
  -6  -3   1         55.56         64.96         3.55 o
  -5  -3   1       1131.97       1092.90        15.26 o
  -4  -3   1        387.53        351.59         3.55 o
  -3  -3   1       2533.64       2553.32        30.22 o
  -2  -3   1         10.59          8.95         1.70 o
  -1  -3   1       1218.11       1269.34        13.58 o
   0  -3   1       5548.43       5757.68        12.61 o
   1  -3   1       1083.16       1088.18        19.69 o
   2  -3   1        248.85        235.58         3.70 o
   3  -3   1         22.49         23.62         2.12 o
   4  -3   1        237.55        247.75         5.97 o
   5  -3   1       3002.35       2917.32        83.82 o
   6  -3   1         61.75         57.36         6.12 o
   7  -3   1        316.41        300.87        26.94 o
   8  -3   1         18.33         16.58         7.59 o
 -10  -2   1        181.63        188.81         9.70 o
  -9  -2   1       1078.60       1080.00        14.38 o
  -8  -2   1        152.14        167.01         7.53 o
  -7  -2   1        174.92        194.10         6.76 o
  -6  -2   1          3.72          5.50         2.91 o
  -5  -2   1       1527.91       1556.44        34.94 o
  -4  -2   1       3109.34       3303.03        13.37 o
  -3  -2   1       1259.42       1322.66        12.29 o
  -2  -2   1       1370.81       1433.33        23.97 o
  -1  -2   1        685.85        707.64         7.78 o
   0  -2   1       2137.63       2205.23         7.62 o
   1  -2   1       3073.60       3205.86         9.47 o
   2  -2   1       4063.97       4204.20        42.93 o
   3  -2   1         32.74         40.94         1.85 o
   4  -2   1       1099.20       1099.58        29.66 o
   5  -2   1       1351.24       1289.45        11.17 o
   6  -2   1         11.25         16.32         5.00 o
   7  -2   1        427.55        419.21        16.63 o
   8  -2   1         82.89         92.36         7.80 o
   9  -2   1        308.35        356.03        17.89 o
  -9  -1   1        132.08        147.88         8.58 o
  -8  -1   1         49.74         49.01         6.49 o
  -7  -1   1        186.86        193.54         6.84 o
  -6  -1   1        772.51        731.37         9.12 o
  -5  -1   1       2168.26       2131.95        22.65 o
  -4  -1   1        211.32        199.03         3.07 o
  -3  -1   1        576.10        617.13        15.22 o
  -2  -1   1       2161.23       2274.46        21.74 o
  -1  -1   1       1001.31       1079.17        19.16 o
   0  -1   1      10610.09      11016.42        19.56 o
   1  -1   1       1991.01       2043.06        31.35 o
   2  -1   1       1201.41       1369.57        17.01 o
   3  -1   1       1072.54       1145.23        18.92 o
   4  -1   1       1692.02       1620.90        30.54 o
   5  -1   1       1025.49        920.88        42.56 o
   6  -1   1        144.95        145.83         5.52 o
   7  -1   1         59.23         54.84         5.49 o
   8  -1   1        496.91        501.70        10.02 o
   9  -1   1        562.09        562.70        11.78 o
  -9   0   1        165.69        172.49        10.96 o
  -8   0   1         71.57         61.15         6.77 o
  -7   0   1        227.94        192.95         6.98 o
  -6   0   1        577.02        523.25        21.95 o
  -5   0   1       4813.68       4917.29        22.21 o
  -4   0   1        171.70        141.47         2.21 o
  -3   0   1        134.10        153.48         2.93 o
  -2   0   1       1065.95       1006.53        15.88 o
  -1   0   1         22.95         24.96         1.27 o
   2   0   1         11.91         11.92         1.25 o
   3   0   1       1685.83       1574.54        15.16 o
   4   0   1       4320.20       4368.43        99.23 o
   5   0   1        708.39        684.32         8.90 o
   6   0   1         79.91         62.58         4.37 o
   7   0   1          7.16          4.11         4.42 o
   8   0   1        992.34        936.76        37.48 o
   9   0   1        231.73        221.24         8.72 o
  -9   1   1         63.78         67.39         8.43 o
  -8   1   1        345.64        328.01         9.64 o
  -7   1   1        115.92        120.39         6.84 o
  -6   1   1       1069.06       1033.05        47.13 o
  -5   1   1        268.44        261.85         5.97 o
  -4   1   1         22.39         26.34         3.38 o
  -3   1   1        324.72        269.81         4.38 o
  -2   1   1       2025.72       1987.50        37.95 o
  -1   1   1      11582.04      11703.68        19.40 o
   0   1   1         12.15         15.82         1.14 o
   2   1   1       2695.56       2801.68        13.38 o
   3   1   1       1125.09       1123.88        20.35 o
   4   1   1       8071.63       8420.02        81.12 o
   5   1   1          4.30          6.55         2.54 o
   6   1   1        104.98        106.51         4.90 o
   7   1   1        634.57        603.72         8.63 o
   8   1   1        629.58        617.81        13.10 o
   9   1   1        344.84        358.66         9.36 o
  10   1   1        121.91        107.35        14.59 o
  -8   2   1        237.53        222.45        11.38 o
  -7   2   1         49.69         56.71         6.82 o
  -6   2   1       1605.33       1551.47        80.92 o
  -5   2   1         66.68         76.02         9.40 o
  -4   2   1         14.13         15.87         4.22 o
  -3   2   1       2679.05       2759.46        12.93 o
  -2   2   1        218.42        191.63         7.12 o
  -1   2   1       2694.99       2656.64         9.30 o
   0   2   1       3895.36       3966.21        27.60 o
   1   2   1       1718.92       1798.05        31.46 o
   2   2   1       9975.11      10060.02        13.56 o
   3   2   1        442.06        404.06         4.59 o
   4   2   1        848.73        799.18        11.78 o
   5   2   1         16.87         19.55         2.34 o
   6   2   1          5.61          8.15         3.41 o
   7   2   1       1713.55       1733.84        21.29 o
   8   2   1        487.26        489.74         8.79 o
   9   2   1         63.22         67.27         6.71 o
  10   2   1          0.51         -0.92        12.92 o
  -8   3   1        200.16        221.09        10.21 o
  -7   3   1         77.74         83.32         7.69 o
  -6   3   1        604.35        564.49        22.68 o
  -5   3   1         74.49         72.17         5.62 o
  -4   3   1        611.49        584.32         8.14 o
  -3   3   1       2412.91       2359.18        62.51 o
  -2   3   1       3571.92       3503.40        87.67 o
  -1   3   1         14.59         20.46         1.51 o
   0   3   1          0.81          3.15         1.94 o
   1   3   1       1974.05       2030.86        15.89 o
   2   3   1       1158.87       1081.32        18.04 o
   3   3   1       4458.21       4796.86        10.97 o
   4   3   1        110.12        106.44         2.29 o
   5   3   1        697.80        712.49         9.34 o
   6   3   1       1563.62       1647.07        18.39 o
   7   3   1       1344.78       1385.54        33.99 o
   8   3   1       1263.14       1255.57        12.17 o
   9   3   1          8.65         12.73         5.72 o
  10   3   1        161.46        167.03        14.06 o
  -7   4   1        354.76        377.03        10.63 o
  -6   4   1        512.42        497.12        16.39 o
  -5   4   1        430.88        410.65        11.65 o
  -4   4   1        408.47        391.58         9.45 o
  -3   4   1         46.28         45.99         4.30 o
  -2   4   1       1017.88        958.87        18.05 o
  -1   4   1       1808.46       1850.41        21.41 o
   0   4   1         27.88         22.86         2.75 o
   1   4   1       9962.60       9913.77        23.16 o
   2   4   1       1509.92       1432.51         9.16 o
   3   4   1          8.87         13.92         1.77 o
   4   4   1        143.00        130.81         4.36 o
   5   4   1          7.90          6.85         2.21 o
   6   4   1       1268.68       1294.17        12.23 o
   7   4   1       1651.79       1748.45         9.08 o
   8   4   1          6.07          6.82         4.85 o
   9   4   1          4.61          3.93         5.59 o
  10   4   1         15.54         16.96        11.47 o
  -6   5   1         56.49         47.64        11.51 o
  -5   5   1        182.57        182.37        11.82 o
  -4   5   1        743.14        727.01        16.00 o
  -3   5   1       2389.35       2326.15        14.76 o
  -2   5   1          3.84          6.90         3.26 o
  -1   5   1       1299.13       1373.92         6.57 o
   0   5   1        430.65        407.24         9.95 o
   1   5   1        713.99        585.98         9.89 o
   2   5   1       4110.72       3894.78        16.65 o
   3   5   1        149.07        165.42         4.67 o
   4   5   1         32.83         37.13         2.49 o
   5   5   1       3191.22       3385.30        15.51 o
   6   5   1       1412.64       1428.64        22.20 o
   7   5   1       1003.06       1009.30         7.38 o
   8   5   1        259.44        251.62         7.82 o
   9   5   1         11.42         12.70         5.71 o
  10   5   1        991.33        986.36        20.21 o
  -5   6   1        219.59        209.35        14.19 o
  -4   6   1        128.80        151.34        11.82 o
  -3   6   1        290.31        276.12         9.35 o
  -2   6   1        501.52        509.65        17.69 o
  -1   6   1          3.59          5.64         5.60 o
   0   6   1       1187.09       1203.51        13.53 o
   1   6   1       2629.32       2530.48        25.47 o
   2   6   1          7.23         15.56         4.00 o
   3   6   1         84.82         96.73         4.97 o
   4   6   1        108.93         87.85         4.91 o
   5   6   1       1208.96       1205.31        13.48 o
   6   6   1        571.03        534.34         6.32 o
   7   6   1         87.66         90.80         4.58 o
   8   6   1          9.97          8.12         3.81 o
   9   6   1        182.56        204.73         5.53 o
  10   6   1        634.28        606.38        16.48 o
  -4   7   1        755.63        756.90        26.10 o
  -3   7   1         24.20         22.82         8.03 o
  -2   7   1        419.20        413.66        28.12 o
  -1   7   1        193.81        180.55         8.24 o
   0   7   1        321.44        334.10         7.33 o
   1   7   1       1600.72       1611.67        16.00 o
   2   7   1         11.92         13.05         4.84 o
   3   7   1        168.39        162.44         8.81 o
   4   7   1       1892.01       1849.08        14.26 o
   5   7   1       1390.28       1342.15        13.93 o
   6   7   1       1271.44       1217.79        12.61 o
   7   7   1          6.63          6.07         5.57 o
   8   7   1        337.54        326.11        10.17 o
   9   7   1        774.33        804.54        12.39 o
  10   7   1         98.16         96.52         7.96 o
  -3   8   1        115.09        109.40        10.08 o
  -2   8   1         58.26         64.64         8.81 o
  -1   8   1        396.20        434.44        15.91 o
   0   8   1        980.82        964.88        19.82 o
   1   8   1        430.61        414.38         8.68 o
   2   8   1        491.56        489.27         9.21 o
   3   8   1        128.01        125.92         6.76 o
   4   8   1        251.29        240.87         7.72 o
   5   8   1        532.90        522.10         9.51 o
   6   8   1        262.43        255.78         7.97 o
   7   8   1        165.76        160.57        10.22 o
   8   8   1        179.97        187.80         8.28 o
   9   8   1        274.38        280.57         9.59 o
  10   8   1        384.85        416.70        11.25 o
  -2   9   1        206.92        222.46        11.59 o
  -1   9   1        416.94        435.90        12.61 o
   0   9   1        358.45        381.61        16.26 o
   1   9   1        181.11        181.44         7.91 o
   2   9   1        498.62        506.99        10.70 o
   3   9   1         40.46         38.43         6.64 o
   4   9   1       1471.84       1417.66        46.08 o
   5   9   1        466.27        443.79        10.04 o
   6   9   1          7.86         12.42         6.68 o
   7   9   1        666.72        636.47        13.67 o
   8   9   1        639.92        611.05        23.36 o
   9   9   1        240.52        223.68         9.68 o
   0  10   1         37.71         44.97         9.71 o
   1  10   1         14.26         16.96        12.08 o
   2  10   1        190.95        195.79         8.76 o
   3  10   1        219.44        221.76         9.18 o
   4  10   1        567.75        596.80        11.79 o
   5  10   1         19.60         21.27         7.70 o
   6  10   1         99.77         96.02         8.33 o
   7  10   1         79.35         88.89         8.44 o
   8  10   1        384.53        377.68        11.24 o
   2  11   1        323.16        319.21        16.70 o
   3  11   1        487.97        477.50        11.97 o
   4  11   1         77.82         66.73         8.64 o
   5  11   1         97.63         79.17         9.16 o
   6  11   1        232.91        206.77        10.26 o
   7  11   1        525.71        509.77        12.57 o
  -4 -11   2        194.48        176.70        13.84 o
  -7 -10   2        137.68        140.53        13.93 o
  -6 -10   2        152.92        146.68        13.62 o
  -5 -10   2        319.97        324.48        14.55 o
  -4 -10   2          3.72          7.91        10.94 o
  -3 -10   2         79.93         76.55        11.16 o
  -2 -10   2        178.99        183.69        12.22 o
  -1 -10   2        291.69        289.26         9.91 o
   0 -10   2        316.96        318.11        16.04 o
  -8  -9   2         21.22         22.24        12.35 o
  -7  -9   2        400.50        413.16        15.91 o
  -6  -9   2        656.05        632.00        17.53 o
  -5  -9   2        997.29        976.17        19.38 o
  -4  -9   2         76.76         80.11        10.59 o
  -3  -9   2        373.90        367.73        12.30 o
  -2  -9   2        312.52        331.78         9.36 o
  -1  -9   2        229.95        256.28        10.63 o
   0  -9   2        111.53        106.26        12.57 o
   1  -9   2         51.47         44.38        13.14 o
   2  -9   2        336.65        330.18        12.39 o
  -9  -8   2          3.16          5.23        11.07 o
  -8  -8   2         20.91         24.13        11.25 o
  -7  -8   2        766.26        756.54        18.32 o
  -6  -8   2        163.56        163.30        11.69 o
  -5  -8   2         71.53         83.98        10.28 o
  -4  -8   2          7.90          8.30         5.51 o
  -3  -8   2         31.48         37.45         5.93 o
  -2  -8   2       1709.14       1736.10        24.63 o
  -1  -8   2        542.61        563.71        20.81 o
   0  -8   2         81.89         75.91         6.45 o
   1  -8   2         68.55         71.72        12.30 o
   2  -8   2        293.15        300.53        16.08 o
   3  -8   2        243.71        249.99        12.77 o
  -9  -7   2          9.53         10.65         7.49 o
  -8  -7   2        354.38        351.18         9.75 o
  -7  -7   2        816.97        834.23        18.15 o
  -6  -7   2        622.02        663.99        15.86 o
  -5  -7   2        125.38        123.97         9.62 o
  -4  -7   2        679.98        652.87        12.26 o
  -3  -7   2       1139.78       1115.81        14.15 o
  -2  -7   2        889.51        926.30        10.72 o
  -1  -7   2        197.92        191.93         6.80 o
   0  -7   2          0.23         -0.37         5.50 o
   1  -7   2        174.64        208.10         7.15 o
   2  -7   2       1357.16       1241.77        21.75 o
   3  -7   2        468.52        453.55        15.40 o
   4  -7   2         63.87         52.25        11.82 o
   5  -7   2         19.30          7.73        12.00 o
 -10  -6   2         73.98         66.18        11.25 o
  -9  -6   2          4.76          7.51         9.36 o
  -8  -6   2        795.87        835.02        51.72 o
  -7  -6   2         61.44         54.94         6.07 o
  -6  -6   2        209.61        224.63         7.21 o
  -5  -6   2          1.41          1.26         4.18 o
  -4  -6   2        287.92        266.12         5.85 o
  -3  -6   2       2318.56       2230.05        13.56 o
  -2  -6   2        485.92        477.36         9.27 o
  -1  -6   2         37.41         37.01         4.75 o
   0  -6   2        238.61        224.95         6.39 o
   1  -6   2        283.92        301.05         7.17 o
   3  -6   2          3.98          4.22         8.66 o
   4  -6   2          8.70          0.13         9.10 o
   5  -6   2        144.42        157.41        12.44 o
   6  -6   2        148.89        150.68        13.93 o
 -10  -5   2        301.07        317.27        15.03 o
  -9  -5   2        232.07        233.30        12.57 o
  -8  -5   2        691.54        760.74        11.20 o
  -7  -5   2       1127.36       1123.49        38.58 o
  -6  -5   2         15.43         12.90         3.65 o
  -5  -5   2       1069.47       1114.31        13.49 o
  -4  -5   2       1609.58       1638.35        12.07 o
  -3  -5   2        172.58        169.47         4.58 o
  -2  -5   2       1700.98       1701.62        15.07 o
  -1  -5   2        218.23        219.22         7.51 o
   0  -5   2        783.06        764.51        16.50 o
   1  -5   2       2267.97       2332.03        21.33 o
   2  -5   2       1100.14       1203.69        20.50 o
   3  -5   2         78.30         84.60         5.57 o
   4  -5   2        118.22        115.30        13.58 o
   5  -5   2        771.99        794.10        53.72 o
   6  -5   2        536.41        542.62        16.44 o
   7  -5   2        127.91        132.45        13.18 o
 -10  -4   2         83.73         94.79        12.00 o
  -9  -4   2         68.61         65.30        10.19 o
  -8  -4   2        692.34        699.94        15.29 o
  -7  -4   2        313.50        316.73        12.48 o
  -6  -4   2        194.56        203.14         6.00 o
  -5  -4   2        575.21        594.43        13.59 o
  -4  -4   2        773.90        755.38         5.83 o
  -3  -4   2        148.56        143.88         5.63 o
  -2  -4   2        367.15        392.80         5.06 o
  -1  -4   2        977.39        891.06         9.40 o
   0  -4   2       2210.23       2357.10        18.56 o
   1  -4   2       1393.35       1447.20        29.82 o
   2  -4   2         83.38         88.40         5.73 o
   3  -4   2         27.88         27.30         3.05 o
   4  -4   2          8.40         13.75         4.87 o
   5  -4   2        996.93       1025.59        36.21 o
   6  -4   2        253.19        249.95         8.63 o
   7  -4   2         20.00         14.92         7.42 o
 -10  -3   2        262.65        244.99        13.75 o
  -9  -3   2        378.31        407.72        10.61 o
  -8  -3   2        588.46        562.60        21.73 o
  -7  -3   2        578.44        587.19         9.58 o
  -6  -3   2        214.44        232.16        24.61 o
  -5  -3   2       1785.79       1825.45        26.78 o
  -4  -3   2       1729.33       1803.99        26.11 o
  -3  -3   2       2783.50       3102.95        34.16 o
  -2  -3   2       1161.59       1266.25         9.10 o
  -1  -3   2       1519.14       1532.50        45.02 o
   0  -3   2       6106.30       6590.53        17.31 o
   1  -3   2        119.64         96.77         3.20 o
   2  -3   2       1245.71       1328.96        17.80 o
   3  -3   2        261.57        248.77         3.88 o
   4  -3   2        547.00        562.96        13.73 o
   5  -3   2       3628.95       3773.13       163.30 o
   6  -3   2         30.83         21.90         5.79 o
   7  -3   2          5.43         -0.25         6.41 o
   8  -3   2         62.14         82.92        13.31 o
  -9  -2   2        166.75        161.50         8.93 o
  -8  -2   2        117.77        114.99         7.50 o
  -7  -2   2        115.59        115.18         6.58 o
  -6  -2   2        833.45        834.09         7.39 o
  -5  -2   2       2437.12       2350.34        52.18 o
  -4  -2   2          8.17         14.16         4.55 o
  -3  -2   2         68.88         60.82         2.78 o
  -2  -2   2        113.33        143.90         1.96 o
  -1  -2   2       2889.49       2925.94        10.07 o
   0  -2   2       1107.05       1107.21         9.23 o
   1  -2   2          8.14         15.42         2.01 o
   2  -2   2         16.22         22.20         2.28 o
   3  -2   2       1836.30       1945.75         9.14 o
   4  -2   2       1785.45       1787.08         7.98 o
   5  -2   2        445.41        445.01        15.18 o
   6  -2   2          8.58          7.31         4.72 o
   7  -2   2          5.58          6.72         5.52 o
   8  -2   2        431.46        422.26        16.61 o
   9  -2   2        585.71        642.42        20.57 o
  -9  -1   2         60.97         65.51         8.57 o
  -8  -1   2          9.47          8.60         6.68 o
  -7  -1   2        191.76        202.08         7.49 o
  -6  -1   2        868.43        864.20        10.22 o
  -5  -1   2       2074.87       2115.82        32.85 o
  -4  -1   2        357.75        385.46         6.53 o
  -3  -1   2        483.99        568.58        10.85 o
  -2  -1   2        825.24        842.67        17.23 o
  -1  -1   2      12553.92      13329.81        32.14 o
   0  -1   2        319.70        301.17         4.61 o
   1  -1   2        276.05        314.62         9.65 o
   2  -1   2       1867.45       1966.67        36.52 o
   3  -1   2        342.83        312.69         7.93 o
   4  -1   2       5259.74       5265.44        24.68 o
   5  -1   2        946.47        936.13         9.60 o
   6  -1   2         14.42         15.53         3.94 o
   7  -1   2        513.72        509.73        14.52 o
   8  -1   2        179.72        178.41         7.34 o
   9  -1   2        591.17        604.71        19.25 o
  -9   0   2        177.79        177.64         9.89 o
  -8   0   2         15.01         18.75         6.94 o
  -7   0   2        758.93        695.39        23.03 o
  -6   0   2        494.28        487.16         8.42 o
  -5   0   2        142.32        152.80         5.31 o
  -4   0   2        357.91        374.49         3.83 o
  -3   0   2        468.62        422.12         5.96 o
  -2   0   2        887.02        742.84        38.80 o
  -1   0   2       8404.26       8434.73        21.69 o
   0   0   2        399.93        415.71         3.82 o
   1   0   2        112.01        111.72         2.01 o
   2   0   2       2510.87       2447.91        21.56 o
   3   0   2        506.14        481.32        15.09 o
   4   0   2       1162.23       1126.60         7.10 o
   5   0   2          5.41          5.43         2.64 o
   6   0   2        718.49        713.12        14.30 o
   7   0   2        442.21        401.31         7.45 o
   8   0   2        691.78        684.33        16.46 o
   9   0   2        187.53        188.17        14.77 o
  10   0   2          5.24          8.09        13.80 o
  -8   1   2        657.10        630.08        16.11 o
  -7   1   2        246.23        234.47         8.18 o
  -6   1   2       1240.76       1165.76        24.96 o
  -5   1   2         62.30         64.03         4.89 o
  -4   1   2        116.94         88.42         4.25 o
  -3   1   2       1147.05       1058.75         8.18 o
  -2   1   2       4893.82       4667.18       123.00 o
  -1   1   2       9352.36       9429.61        23.60 o
   0   1   2       4651.12       4699.19        10.25 o
   1   1   2         36.36         41.44         2.09 o
   2   1   2         50.48         53.76         2.13 o
   3   1   2       4799.26       4639.59        26.67 o
   4   1   2       2429.52       2526.09        31.68 o
   5   1   2         99.97        124.33         4.94 o
   6   1   2       1362.32       1245.06        42.93 o
   7   1   2        771.50        704.94        22.92 o
   8   1   2        994.39        977.97        12.39 o
   9   1   2         86.29         88.94        12.26 o
  10   1   2         13.07         13.27        12.83 o
  -8   2   2        336.79        356.12        10.94 o
  -7   2   2        112.17        115.04         7.76 o
  -6   2   2        542.69        527.70        27.60 o
  -5   2   2          6.79          9.38         4.82 o
  -4   2   2        448.46        424.39        10.19 o
  -3   2   2       1055.30        988.14        24.21 o
  -2   2   2        796.31        800.50         6.88 o
  -1   2   2         11.09         14.24         2.36 o
   0   2   2       1492.22       1579.18         7.76 o
   1   2   2        275.81        279.48         5.36 o
   2   2   2       6648.41       6390.29        76.55 o
   3   2   2       1782.05       1719.92        19.33 o
   4   2   2         40.76         32.78         1.84 o
   5   2   2       1291.84       1304.98        23.62 o
   6   2   2       1137.72       1079.02         8.78 o
   7   2   2        525.15        534.06         8.83 o
   8   2   2        383.03        379.97         7.61 o
   9   2   2         64.02         54.62        11.07 o
  10   2   2        664.85        616.44        18.76 o
  -7   3   2        393.72        385.36        10.36 o
  -6   3   2          9.78         10.91         6.22 o
  -5   3   2         16.17         12.35         5.13 o
  -4   3   2       1510.47       1416.17        26.10 o
  -3   3   2        255.75        238.04         5.48 o
  -2   3   2       2730.81       2962.33        13.54 o
  -1   3   2          1.52          3.99         2.87 o
   0   3   2        304.32        270.55         4.58 o
   1   3   2       6857.28       6931.09        26.76 o
   2   3   2       3711.28       3682.56        22.54 o
   3   3   2        683.44        709.10         5.55 o
   4   3   2         96.89        115.87         2.63 o
   5   3   2        426.71        429.92         4.68 o
   6   3   2       2129.46       2139.18        15.76 o
   7   3   2        547.99        550.45         9.92 o
   8   3   2        114.62        120.22         5.58 o
   9   3   2         44.49         48.03        10.46 o
  10   3   2        331.89        357.92        15.86 o
  -7   4   2         99.10         86.69         8.65 o
  -6   4   2          0.50         -0.16         6.76 o
  -5   4   2        548.46        518.66        26.67 o
  -4   4   2       1338.18       1267.39        21.95 o
  -3   4   2        237.25        209.43         5.91 o
  -2   4   2        334.05        356.77         7.15 o
  -1   4   2        880.14        910.45        20.54 o
   0   4   2        989.19        995.47        10.79 o
   1   4   2        423.21        367.75         5.29 o
   2   4   2       1264.57       1251.13         9.39 o
   3   4   2         14.62         28.59         2.01 o
   4   4   2        779.00        785.16        10.07 o
   5   4   2       2217.88       2172.95        19.36 o
   6   4   2       1108.28       1083.62         8.21 o
   7   4   2        310.90        295.42         5.28 o
   8   4   2         14.17         15.54         4.19 o
   9   4   2        799.35        772.93        17.14 o
  10   4   2        567.82        558.22        17.05 o
  11   4   2        273.56        275.44        16.48 o
  -6   5   2         86.09        100.72        12.52 o
  -5   5   2        329.93        333.36        14.15 o
  -4   5   2        163.58        163.08        10.68 o
  -3   5   2       1111.44       1128.42        23.73 o
  -2   5   2        223.73        233.26         7.31 o
  -1   5   2        503.65        542.59         8.71 o
   0   5   2       2188.31       2141.87        12.37 o
   1   5   2        857.22        840.29         8.24 o
   2   5   2        859.41        891.70         8.57 o
   3   5   2        614.15        670.55         4.36 o
   4   5   2         29.36         24.75         2.39 o
   5   5   2       4107.65       4080.31        13.51 o
   6   5   2        963.26       1053.79         7.98 o
   7   5   2          3.07          3.35         3.63 o
   8   5   2          8.14          7.29         3.94 o
   9   5   2        130.56        131.76         8.50 o
  10   5   2        987.39       1021.65        19.99 o
  11   5   2        313.61        321.10        16.08 o
  -5   6   2        308.09        306.80        13.49 o
  -4   6   2        607.20        583.59        12.80 o
  -3   6   2         82.92         69.10         7.70 o
  -2   6   2        590.92        581.68        10.80 o
  -1   6   2        642.42        651.46        10.56 o
   0   6   2        157.52        141.64         5.14 o
   1   6   2       2024.79       2006.88        13.43 o
   2   6   2         10.01         10.34         4.02 o
   3   6   2        777.21        752.13         8.94 o
   4   6   2       1560.31       1612.75        12.46 o
   5   6   2       1130.19       1074.92         7.28 o
   6   6   2        411.68        409.60         5.73 o
   7   6   2        282.03        270.98         5.60 o
   8   6   2        227.38        217.18         6.99 o
   9   6   2       1547.41       1589.75        14.92 o
  10   6   2         83.43         90.58         8.03 o
  11   6   2          8.87          5.62        11.91 o
  -4   7   2        254.93        250.94        26.67 o
  -3   7   2          2.71          6.77         7.82 o
  -2   7   2         81.90         85.83         8.02 o
  -1   7   2       1627.29       1558.02        35.57 o
   0   7   2        461.59        462.73         6.90 o
   1   7   2        745.91        687.49         9.41 o
   2   7   2        223.35        220.75        16.15 o
   3   7   2        137.61        125.63         7.40 o
   4   7   2       1513.05       1469.01        13.49 o
   5   7   2        201.84        190.86         6.71 o
   6   7   2        121.29        129.74         6.66 o
   7   7   2         86.93         88.48         6.49 o
   8   7   2        222.56        235.29         8.32 o
   9   7   2       1561.74       1638.71        22.02 o
  10   7   2         81.43         74.31        11.69 o
  -3   8   2        151.81        136.75        10.53 o
  -2   8   2         73.80         88.66         9.28 o
  -1   8   2        219.27        252.42         9.85 o
   0   8   2        467.80        501.98        11.21 o
   1   8   2          7.70          6.08         5.33 o
   2   8   2       1249.01       1244.49        13.09 o
   3   8   2        808.55        809.95        11.16 o
   4   8   2        221.49        203.86         7.47 o
   5   8   2        852.38        786.50        11.65 o
   6   8   2        258.29        250.83         8.17 o
   7   8   2        994.14        965.97        12.87 o
   8   8   2        959.52        981.31        13.34 o
   9   8   2         92.44         86.80         8.10 o
  10   8   2         58.78         55.55        11.34 o
  -2   9   2        404.10        439.11        13.43 o
  -1   9   2        134.35        126.54         9.89 o
   0   9   2         16.86         19.14         8.40 o
   1   9   2         42.80         44.38        11.16 o
   2   9   2        330.81        328.79        12.68 o
   3   9   2        525.25        499.17        10.27 o
   4   9   2        499.88        465.87        10.30 o
   5   9   2        235.43        230.06         8.75 o
   6   9   2        343.06        344.05         9.59 o
   7   9   2         73.57         87.01         8.09 o
   8   9   2        717.75        696.25        29.88 o
   9   9   2        169.30        158.30         9.52 o
   0  10   2         16.69         24.02         9.48 o
   1  10   2        393.72        438.34        17.36 o
   2  10   2        577.31        619.47        11.94 o
   3  10   2        415.97        393.84        10.52 o
   4  10   2         48.66         35.76         7.52 o
   5  10   2         98.30         88.59         8.21 o
   6  10   2        459.54        429.69        10.98 o
   7  10   2        316.47        299.85        10.28 o
   8  10   2        318.92        288.53        10.87 o
   9  10   2          0.95          1.85         8.45 o
   2  11   2        197.09        205.39        16.04 o
   3  11   2        155.96        165.56        10.35 o
   4  11   2          3.50          4.45         8.25 o
   5  11   2          4.84          2.45         8.16 o
   6  11   2        357.57        367.27        11.40 o
   7  11   2        439.22        412.76        12.15 o
  -6 -10   3        413.46        412.24        17.27 o
  -5 -10   3         77.56         70.75        11.95 o
  -4 -10   3         75.69         60.99        11.82 o
  -3 -10   3        182.71        193.09        13.05 o
  -2 -10   3        132.77        133.19        12.39 o
  -1 -10   3         22.99         21.31        10.33 o
  -8  -9   3        320.33        348.34        16.57 o
  -7  -9   3        183.97        200.34        14.55 o
  -6  -9   3         81.86         76.95        12.30 o
  -5  -9   3         46.41         45.70        11.38 o
  -4  -9   3        134.01        131.88        11.38 o
  -3  -9   3        947.59        915.26        18.37 o
  -2  -9   3        680.29        658.98        16.17 o
  -1  -9   3        471.03        485.01        14.28 o
   0  -9   3        125.77        127.34         8.00 o
   1  -9   3          2.91          0.00        12.44 o
   2  -9   3        171.19        161.58        15.56 o
  -8  -8   3        199.33        218.14        14.63 o
  -7  -8   3        855.17        905.86        20.26 o
  -6  -8   3         83.46         88.33        10.99 o
  -5  -8   3        448.88        414.57        13.93 o
  -4  -8   3        388.88        395.23        13.31 o
  -3  -8   3        378.23        387.23        13.05 o
  -2  -8   3        203.13        196.12        10.90 o
  -1  -8   3        186.93        180.64        14.28 o
   0  -8   3         27.21         25.36         6.36 o
   1  -8   3        231.23        234.79        14.02 o
   2  -8   3        588.52        590.78        18.98 o
   3  -8   3        166.08        180.02        10.85 o
  -9  -7   3        255.44        258.18        16.13 o
  -8  -7   3        557.41        554.65        47.55 o
  -7  -7   3        150.37        147.46         8.42 o
  -6  -7   3          6.95         10.63         9.71 o
  -5  -7   3        176.44        170.24        10.68 o
  -4  -7   3        133.29        128.71         9.89 o
  -3  -7   3       3327.47       3167.52        27.95 o
  -2  -7   3        508.81        531.29        13.67 o
  -1  -7   3        458.43        458.66        12.59 o
   0  -7   3        120.21        131.20         7.89 o
   1  -7   3         90.35        111.71         8.13 o
   2  -7   3        576.84        562.13        16.48 o
   3  -7   3        264.69        225.17        13.53 o
   4  -7   3         82.59         68.33        12.30 o
  -9  -6   3         60.54         59.76        11.03 o
  -8  -6   3        815.70        815.30        91.14 o
  -7  -6   3        157.27        133.92        12.46 o
  -6  -6   3        207.15        219.89         8.63 o
  -5  -6   3        683.50        660.80        14.79 o
  -4  -6   3        709.71        706.31        14.41 o
  -3  -6   3        216.17        224.56         5.67 o
  -2  -6   3         66.77         67.09         4.82 o
  -1  -6   3         20.90         31.23         5.04 o
   0  -6   3       1410.55       1526.77        20.02 o
   1  -6   3       1237.20       1201.85        18.30 o
   2  -6   3        896.50        966.72        14.28 o
   4  -6   3        269.97        250.13        13.18 o
   5  -6   3        587.96        578.35        17.14 o
   6  -6   3         27.04         32.21        11.95 o
  -9  -5   3        260.03        252.59        13.71 o
  -8  -5   3         76.85         84.94        10.50 o
  -7  -5   3        119.11        118.84        14.98 o
  -6  -5   3         75.39         85.18         5.78 o
  -5  -5   3        328.91        325.24        15.23 o
  -4  -5   3       3345.69       3437.83        18.36 o
  -3  -5   3        498.35        482.36         6.55 o
  -2  -5   3         76.57         84.34         4.09 o
  -1  -5   3        182.31        181.83         4.24 o
   0  -5   3       1037.72       1155.39         9.04 o
   1  -5   3        557.09        582.14        25.71 o
   2  -5   3        592.51        625.91         9.10 o
   3  -5   3        116.80        125.28         8.83 o
   4  -5   3         86.74         81.14         6.46 o
   5  -5   3        194.03        211.92        15.40 o
   6  -5   3        380.49        390.27        14.55 o
  -9  -4   3        167.42        172.04        12.44 o
  -8  -4   3        295.91        268.85        12.44 o
  -7  -4   3        297.55        301.56        28.45 o
  -6  -4   3       1988.45       2127.14        61.70 o
  -5  -4   3        216.18        214.18         6.11 o
  -4  -4   3        436.22        388.72         4.70 o
  -3  -4   3        626.17        708.06        13.54 o
  -2  -4   3        143.53        125.46         3.37 o
  -1  -4   3       2211.38       2280.86        11.76 o
   0  -4   3       2594.79       2806.45        24.36 o
   1  -4   3         83.96         76.48         4.07 o
   2  -4   3          2.74          7.14         3.68 o
   3  -4   3        997.74       1042.06         9.53 o
   4  -4   3       1753.27       1828.21        71.72 o
   5  -4   3        503.12        526.58        36.82 o
   6  -4   3         43.53         55.07         6.79 o
   7  -4   3         35.92         39.42        12.35 o
  -9  -3   3        102.73        109.33        11.60 o
  -8  -3   3        195.06        168.74        10.99 o
  -7  -3   3        171.40        171.07         9.71 o
  -6  -3   3        157.89        175.66         9.32 o
  -5  -3   3       2315.17       2435.25        18.65 o
  -4  -3   3        629.07        618.25        19.80 o
  -3  -3   3        406.66        451.60         5.49 o
  -2  -3   3        963.07        981.61        13.29 o
  -1  -3   3        138.10        110.35         3.00 o
   0  -3   3       3083.14       3172.37        34.19 o
   1  -3   3          5.04         15.68         3.15 o
   2  -3   3         15.98         29.36         3.22 o
   3  -3   3        674.48        675.27        13.49 o
   4  -3   3       1140.47       1239.17        11.85 o
   5  -3   3        748.60        746.17        20.76 o
   6  -3   3         63.71         67.02        12.55 o
   7  -3   3        100.45        102.61        12.13 o
   8  -3   3        246.15        278.65        16.39 o
  -9  -2   3         49.38         40.25        10.55 o
  -8  -2   3        257.73        250.66        11.95 o
  -7  -2   3        389.72        400.24        12.30 o
  -6  -2   3        363.95        372.60        10.85 o
  -5  -2   3        245.98        259.81         5.75 o
  -4  -2   3        376.10        418.27        10.13 o
  -3  -2   3       2166.77       2251.71        11.71 o
  -2  -2   3       1857.13       1893.40        23.25 o
  -1  -2   3       6945.44       7339.21        36.28 o
   0  -2   3        234.92        238.04         5.71 o
   1  -2   3        117.91        117.47         3.54 o
   2  -2   3       1007.75        974.19         9.80 o
   3  -2   3       3344.98       3505.04        42.76 o
   4  -2   3       1434.44       1395.16        14.68 o
   5  -2   3        161.66        168.39         5.42 o
   6  -2   3         27.99         31.37         4.94 o
   7  -2   3        317.39        346.37        14.06 o
   8  -2   3        684.52        789.89        20.35 o
   9  -2   3        661.07        744.19        21.66 o
  -9  -1   3          6.89          9.71        11.03 o
  -8  -1   3          6.13          7.38         9.62 o
  -7  -1   3        309.34        325.89        12.04 o
  -6  -1   3       2751.79       2713.18        24.52 o
  -5  -1   3          5.26          3.69         3.34 o
  -4  -1   3         22.19         16.06         3.07 o
  -3  -1   3       1508.09       1492.41        30.63 o
  -2  -1   3        137.52        197.16         9.76 o
  -1  -1   3       7838.93       8426.15        84.42 o
   0  -1   3          1.67          4.64         3.49 o
   1  -1   3        451.44        497.36         5.27 o
   2  -1   3       2230.28       2218.33        52.51 o
   3  -1   3        753.78        758.68         8.71 o
   4  -1   3        711.02        701.45         5.87 o
   5  -1   3          3.15          2.65         2.17 o
   6  -1   3        103.25         90.30         7.16 o
   7  -1   3       1905.17       1946.01        24.65 o
   8  -1   3        166.50        164.61        13.45 o
   9  -1   3         39.19         43.02        13.67 o
  -8   0   3        366.10        375.06        14.55 o
  -7   0   3        619.36        598.25        14.50 o
  -6   0   3        381.52        366.23        10.94 o
  -5   0   3         58.25         61.30         6.46 o
  -4   0   3        515.85        493.58        15.93 o
  -3   0   3       1411.60       1407.89         8.22 o
  -2   0   3       1609.47       1594.61        33.90 o
  -1   0   3       3178.81       3262.20        32.16 o
   0   0   3       1075.89       1143.97         6.65 o
   1   0   3       9422.71       9409.06        62.57 o
   2   0   3       1555.91       1532.66        25.25 o
   3   0   3       3401.58       3534.51        37.59 o
   4   0   3         14.33         13.32         1.91 o
   5   0   3          8.41         12.77         2.66 o
   6   0   3       1242.81       1137.91        45.13 o
   7   0   3        973.34        975.55        17.67 o
   8   0   3        900.74        884.55        18.81 o
   9   0   3         50.61         42.89        12.39 o
  10   0   3        230.63        232.20        16.74 o
  -8   1   3        242.74        246.39        13.36 o
  -7   1   3        380.56        364.43        13.01 o
  -6   1   3        107.05        104.67         8.66 o
  -5   1   3         18.35         24.56         6.33 o
  -4   1   3        595.45        516.69        10.11 o
  -3   1   3        313.53        263.63        10.74 o
  -2   1   3       1564.15       1600.77        35.55 o
  -1   1   3        128.43        113.68         2.99 o
   0   1   3       1297.82       1323.90        19.66 o
   1   1   3       1356.50       1362.26         5.10 o
   2   1   3        543.30        488.56         5.87 o
   3   1   3       5640.57       5571.85        33.00 o
   4   1   3         38.73         50.15         1.67 o
   5   1   3        139.85        125.02         3.09 o
   6   1   3       1904.04       1754.53        10.57 o
   7   1   3        207.98        220.82        10.81 o
   8   1   3          3.27          0.18         9.76 o
   9   1   3          1.40         -1.23        11.47 o
  10   1   3         52.41         50.01        13.53 o
  -8   2   3         37.40         35.02        11.56 o
  -7   2   3        335.84        325.98        13.53 o
  -6   2   3          0.07          1.10         7.82 o
  -5   2   3        667.59        626.95        13.27 o
  -4   2   3       1482.04       1371.14        16.17 o
  -3   2   3       1241.12       1114.33        13.14 o
  -2   2   3        988.84        962.94        10.94 o
  -1   2   3          0.63          2.34         2.52 o
   0   2   3       3233.12       3263.98        11.58 o
   1   2   3       2174.96       2109.40        12.85 o
   2   2   3       5224.14       5291.21        38.99 o
   3   2   3          3.78          5.79         2.41 o
   4   2   3       1102.68       1083.27        19.43 o
   5   2   3        764.24        705.76        14.59 o
   6   2   3       1617.72       1533.40        22.38 o
   7   2   3       1711.30       1764.26        20.70 o
   8   2   3          0.21         -2.20         8.88 o
   9   2   3        147.86        163.52        12.66 o
  10   2   3       1320.11       1272.83        23.99 o
  -7   3   3        256.42        222.09        13.53 o
  -6   3   3         92.73         97.91        10.33 o
  -5   3   3        142.78        130.65         9.23 o
  -4   3   3       1233.54       1086.56        15.73 o
  -3   3   3        181.17        154.64         7.38 o
  -2   3   3        260.24        263.38         5.88 o
  -1   3   3         67.43         57.39         3.80 o
   0   3   3       1627.11       1586.70        10.57 o
   1   3   3        938.36        885.02        10.52 o
   2   3   3         12.50         14.22         2.46 o
   3   3   3          1.09          2.92         2.43 o
   4   3   3        351.05        298.17         4.82 o
   5   3   3       2184.95       2219.33         9.43 o
   6   3   3       1835.56       1861.77         9.05 o
   7   3   3         18.38         25.36         5.17 o
   8   3   3         15.34         14.24         8.61 o
   9   3   3        112.63        115.66        11.21 o
  10   3   3        540.35        531.02        17.71 o
  -6   4   3        370.93        347.33        14.41 o
  -5   4   3        644.54        606.38        15.12 o
  -4   4   3        324.35        303.12        11.03 o
  -3   4   3         30.31         24.14         5.50 o
  -2   4   3          2.54          6.31         4.67 o
  -1   4   3        915.46        900.36         9.52 o
   0   4   3       4780.14       4836.97        47.04 o
   1   4   3       2097.38       2153.40        12.16 o
   2   4   3         71.41         80.25         2.99 o
   3   4   3        531.84        562.69         5.59 o
   4   4   3       1679.49       1781.46        34.85 o
   5   4   3       1491.55       1517.01        10.17 o
   6   4   3       2531.67       2528.19        14.12 o
   7   4   3        105.92         92.91         4.50 o
   8   4   3        101.21        105.83         6.49 o
   9   4   3        964.07       1012.82        18.54 o
  10   4   3        441.53        482.55        16.30 o
  11   4   3        253.65        262.17        15.82 o
  -6   5   3        145.14        141.29        10.42 o
  -5   5   3        173.41        165.16        11.80 o
  -4   5   3         79.86         77.09         7.77 o
  -3   5   3        174.32        175.12         7.93 o
  -2   5   3        415.13        394.06        13.01 o
  -1   5   3       1430.79       1403.86        21.80 o
   0   5   3        975.15        943.53        10.92 o
   1   5   3          9.23          7.02         3.87 o
   2   5   3        146.79        132.10         3.03 o
   3   5   3        122.38        102.54         2.96 o
   4   5   3       1133.21       1107.88        39.88 o
   5   5   3       1305.01       1347.25        18.57 o
   6   5   3         89.74         84.42         4.72 o
   7   5   3       1049.89       1051.95        12.35 o
   8   5   3        146.07        151.84         6.69 o
   9   5   3        570.12        583.92        11.95 o
  10   5   3        407.37        437.11        15.07 o
  11   5   3          0.21         -1.58        12.17 o
  -5   6   3        192.07        186.20        10.88 o
  -4   6   3        313.29        283.34        16.70 o
  -3   6   3        247.29        233.36         9.37 o
  -2   6   3        218.63        207.07         8.24 o
  -1   6   3        894.94        883.61        15.27 o
   0   6   3        957.67        925.14        11.38 o
   1   6   3        351.69        347.51        11.51 o
   2   6   3       1064.64       1038.00        16.17 o
   3   6   3       1224.47       1153.39        16.04 o
   4   6   3       2234.61       2243.33        20.83 o
   5   6   3        661.05        637.74        14.74 o
   6   6   3         14.46          9.62         4.14 o
   7   6   3        529.69        535.19        17.69 o
   8   6   3        228.76        236.45         7.27 o
   9   6   3       1924.06       1953.18        16.21 o
  10   6   3        362.63        372.44        11.75 o
  11   6   3        171.05        155.56        13.36 o
  -4   7   3         18.96         23.64         9.54 o
  -3   7   3        214.96        218.39        10.32 o
  -2   7   3         63.74         75.96         8.07 o
  -1   7   3        552.59        554.61        22.78 o
   0   7   3         82.73         87.59         7.04 o
   1   7   3        187.29        182.22         7.37 o
   2   7   3        604.48        584.76        14.41 o
   3   7   3        628.26        639.48         9.52 o
   4   7   3        658.16        661.32        10.02 o
   5   7   3        217.42        161.78         6.66 o
   6   7   3        151.38        137.06         9.45 o
   7   7   3        892.03        871.71        16.04 o
   8   7   3        467.00        511.33        14.24 o
   9   7   3        107.66        117.64        10.99 o
  10   7   3         12.21          8.44        11.03 o
  -3   8   3        177.70        166.58        10.89 o
  -2   8   3        532.18        541.26        12.97 o
  -1   8   3        262.06        267.95         9.98 o
   0   8   3        142.90        132.93         8.40 o
   1   8   3        608.55        648.79        25.31 o
   2   8   3        237.73        224.16        12.30 o
   3   8   3       1870.61       1765.52        56.25 o
   4   8   3        109.96        113.22         6.85 o
   5   8   3        156.37        146.37         7.30 o
   6   8   3        772.10        754.87        11.60 o
   7   8   3        348.26        359.02        13.18 o
   8   8   3        884.43        849.61        17.53 o
   9   8   3        148.01        140.40        11.95 o
  10   8   3          4.74         -1.63        11.16 o
  -1   9   3        109.29         97.28         9.59 o
   0   9   3          0.41          2.16         8.05 o
   1   9   3        664.83        697.79        27.03 o
   2   9   3         73.20         82.70        11.78 o
   3   9   3        273.07        265.66        11.03 o
   4   9   3         31.17         26.11         6.86 o
   5   9   3         91.56        100.99         7.72 o
   6   9   3       1561.06       1440.48        15.71 o
   7   9   3        190.13        193.48         8.92 o
   8   9   3         49.25         56.38        11.69 o
   9   9   3         18.84         15.20        11.69 o
   0  10   3         99.24        102.96         9.92 o
   1  10   3        179.68        190.81        12.39 o
   2  10   3        432.05        430.39        17.53 o
   3  10   3        306.00        310.07        15.47 o
   4  10   3          7.16          5.95         7.48 o
   5  10   3        441.33        424.32        11.16 o
   6  10   3        287.96        284.97        10.21 o
   7  10   3        763.92        738.18        24.21 o
   8  10   3        140.35        114.91        13.62 o
   9  10   3          7.63          9.58        11.69 o
   3  11   3          2.16         -0.70        13.36 o
   4  11   3        223.85        231.54        15.78 o
   5  11   3        153.97        140.80        14.50 o
   6  11   3        202.81        197.58        10.52 o
   7  11   3         85.05         84.72        13.49 o
  -5 -10   4         15.48         19.20        11.95 o
  -4 -10   4         29.74         30.54        12.00 o
  -3 -10   4        874.13        841.88        20.08 o
  -2 -10   4        232.02        226.05        14.02 o
  -1 -10   4          7.37          5.80        10.81 o
  -7  -9   4        239.29        253.16        16.00 o
  -6  -9   4        123.64        113.86        13.31 o
  -5  -9   4        374.23        365.39        15.29 o
  -4  -9   4         25.67         21.88        10.81 o
  -3  -9   4        405.45        411.49        14.98 o
  -2  -9   4         74.21         67.37        10.50 o
  -1  -9   4        106.47        103.93        11.34 o
   0  -9   4        169.05        151.87        11.60 o
  -8  -8   4        286.80        293.46        16.22 o
  -7  -8   4        176.16        163.25        13.31 o
  -6  -8   4          5.40          5.98        10.77 o
  -5  -8   4        165.28        174.46        12.26 o
  -4  -8   4        423.41        397.56        14.37 o
  -3  -8   4        609.23        610.07        15.82 o
  -2  -8   4        114.63        113.99        10.33 o
  -1  -8   4         90.80         97.12        10.06 o
   0  -8   4        196.48        186.76        11.25 o
   1  -8   4        757.98        754.91        16.44 o
   2  -8   4        293.21        296.67        16.00 o
   3  -8   4        113.96        106.52        14.55 o
  -8  -7   4        268.19        257.71        15.95 o
  -7  -7   4         26.64         31.46        11.75 o
  -6  -7   4        565.65        586.87        16.39 o
  -5  -7   4         22.40         28.83         9.89 o
  -4  -7   4        196.99        196.69        11.29 o
  -3  -7   4        952.64        944.97        17.31 o
  -2  -7   4          3.55          1.89         8.00 o
  -1  -7   4        712.61        691.81        14.90 o
   0  -7   4        186.44        218.64         7.68 o
   1  -7   4        355.54        368.73         9.73 o
   2  -7   4         36.59         37.18        11.25 o
   4  -7   4        145.55        120.27        13.05 o
  -9  -6   4         79.99         74.44        11.82 o
  -8  -6   4        180.10        183.32        27.71 o
  -7  -6   4         18.15         19.93         6.70 o
  -6  -6   4        299.39        311.33        16.68 o
  -5  -6   4       1374.01       1366.29        14.05 o
  -4  -6   4        991.73        940.05        16.74 o
  -3  -6   4        336.79        322.37        11.51 o
  -2  -6   4        524.87        541.92        12.88 o
  -1  -6   4         10.74         18.91         4.92 o
   0  -6   4       1234.18       1317.38        25.88 o
   1  -6   4        852.01        874.04        17.09 o
   2  -6   4         74.94         81.69         7.91 o
   4  -6   4        307.43        290.29        13.89 o
   5  -6   4        413.58        386.84        15.34 o
  -9  -5   4        479.75        465.32        17.01 o
  -8  -5   4          1.40          2.46        10.24 o
  -7  -5   4        207.06        223.85        15.20 o
  -6  -5   4        325.61        315.32         8.39 o
  -5  -5   4         50.66         38.80         5.27 o
  -4  -5   4        212.72        228.32         6.71 o
  -3  -5   4        204.01        220.95         9.10 o
  -2  -5   4        510.18        504.26        11.86 o
  -1  -5   4       1304.59       1383.74        11.86 o
   0  -5   4        998.19       1064.09        13.51 o
   1  -5   4         71.34         77.66         5.13 o
   2  -5   4         18.66         21.68         4.92 o
   3  -5   4         93.89        108.16         5.79 o
   4  -5   4       1491.11       1528.23       116.80 o
   5  -5   4        236.07        224.71         8.42 o
   6  -5   4          1.73          1.49        11.60 o
  -9  -4   4        184.52        171.43        13.10 o
  -8  -4   4        143.85        147.39        11.91 o
  -7  -4   4        154.53        161.14        10.81 o
  -6  -4   4       1983.40       2008.66        16.54 o
  -5  -4   4        459.92        448.91        12.50 o
  -4  -4   4         78.13         77.06         5.00 o
  -3  -4   4        325.81        320.94         6.53 o
  -2  -4   4        756.65        738.16         8.60 o
  -1  -4   4       1696.72       1720.50        17.01 o
   0  -4   4       1461.11       1563.92        23.95 o
   1  -4   4        601.95        625.91         7.97 o
   2  -4   4        640.27        691.42        25.40 o
   3  -4   4        189.23        189.77         6.81 o
   4  -4   4       1763.43       1812.35        54.18 o
   5  -4   4         55.35         63.59         6.11 o
   6  -4   4        127.93        108.85        12.08 o
   7  -4   4        469.10        490.85        18.06 o
  -9  -3   4          8.72          6.11        10.94 o
  -8  -3   4        481.64        434.39        14.94 o
  -7  -3   4        627.69        621.59        15.03 o
  -6  -3   4         10.08         11.69         5.13 o
  -5  -3   4         29.82         32.91         4.72 o
  -4  -3   4        850.31        909.36        11.18 o
  -3  -3   4        323.86        350.52         6.25 o
  -2  -3   4       4386.04       4547.70        44.87 o
  -1  -3   4       1123.04       1132.78         9.08 o
   0  -3   4        214.01        259.16         6.13 o
   1  -3   4        151.14        146.55         4.77 o
   2  -3   4        115.01        106.82         4.51 o
   3  -3   4       1004.78       1029.66         9.64 o
   4  -3   4       1441.63       1417.20        22.93 o
   5  -3   4        543.26        532.29         8.80 o
   6  -3   4         96.96         89.56        11.21 o
   7  -3   4        134.70        155.56        13.89 o
   8  -3   4        582.13        645.49        20.48 o
  -9  -2   4         29.21         22.50        11.16 o
  -8  -2   4        214.56        198.32        12.17 o
  -7  -2   4        473.27        471.08        13.80 o
  -6  -2   4       2591.95       2549.01        24.56 o
  -5  -2   4         31.07         32.36         4.50 o
  -4  -2   4        362.47        408.88        21.91 o
  -3  -2   4       1188.64       1222.01         9.75 o
  -2  -2   4         51.61         35.87         3.13 o
  -1  -2   4       2283.58       2508.69        12.07 o
   0  -2   4        350.67        376.97         8.44 o
   1  -2   4        521.51        518.19         6.59 o
   2  -2   4       1089.78       1021.47        13.07 o
   3  -2   4       3260.44       3533.26        31.95 o
   4  -2   4       1429.64       1570.45        25.83 o
   5  -2   4        264.17        280.14         4.63 o
   6  -2   4        224.76        232.99        12.04 o
   7  -2   4        409.14        419.93        15.20 o
   8  -2   4        475.65        487.91        18.24 o
   9  -2   4         21.09         16.35        14.68 o
  -8  -1   4        322.85        328.57        14.24 o
  -7  -1   4         13.27         11.82         9.01 o
  -6  -1   4        211.10        201.04         9.84 o
  -5  -1   4         32.94         24.52         6.94 o
  -4  -1   4         11.30         16.05         3.61 o
  -3  -1   4       2679.82       2775.68        50.91 o
  -2  -1   4       1793.26       1855.72        19.64 o
  -1  -1   4         90.76        127.70         4.17 o
   0  -1   4       1272.36       1351.73        10.72 o
   1  -1   4       1678.97       1693.71        10.44 o
   2  -1   4       2666.86       2704.25        13.01 o
   3  -1   4        928.42        966.79        10.17 o
   4  -1   4        151.81        151.93         3.19 o
   5  -1   4         71.46         66.22         2.89 o
   6  -1   4         67.48         68.33         9.58 o
   7  -1   4       1742.37       1745.67        24.34 o
   8  -1   4        247.35        260.10        14.46 o
   9  -1   4        141.40        155.61        15.20 o
  -8   0   4        231.41        251.71        14.11 o
  -7   0   4       1275.50       1232.67        20.70 o
  -6   0   4         16.74         18.68         8.00 o
  -5   0   4        507.86        458.03        11.43 o
  -4   0   4        865.25        873.88        36.08 o
  -3   0   4        310.23        274.20         4.91 o
  -2   0   4       4468.39       4598.73        40.21 o
  -1   0   4          8.30         11.49         2.71 o
   0   0   4         12.51         12.35         1.61 o
   1   0   4       2572.52       2571.82        24.06 o
   2   0   4        455.85        434.69         4.81 o
   3   0   4       6386.15       6397.47        43.40 o
   4   0   4        221.73        219.75         6.42 o
   5   0   4       1874.77       1769.51        48.78 o
   6   0   4       1040.20       1025.21        16.96 o
   7   0   4         99.06         88.15        10.15 o
   8   0   4         77.42         80.81        11.69 o
   9   0   4         17.27         12.57        12.48 o
  10   0   4        168.46        169.71        16.48 o
  -8   1   4          6.04          4.48        11.16 o
  -7   1   4         38.60         35.51         9.80 o
  -6   1   4          0.12         -0.18         7.60 o
  -5   1   4        184.09        167.78         8.74 o
  -4   1   4       1737.43       1538.96        17.05 o
  -3   1   4        619.18        596.91         6.40 o
  -2   1   4        210.06        230.08         3.71 o
  -1   1   4       1194.65       1314.55         9.34 o
   0   1   4       1183.83       1224.27        10.24 o
   1   1   4       2172.93       2192.11        20.90 o
   2   1   4         33.35         47.32         1.56 o
   3   1   4         63.14         58.78         3.16 o
   4   1   4       1874.27       1836.52        11.65 o
   5   1   4       1019.08        839.51        28.23 o
   6   1   4       1307.57       1210.43        17.45 o
   7   1   4       1181.24       1138.15        18.63 o
   8   1   4         37.68         36.47         9.93 o
   9   1   4        819.10        798.15        19.73 o
  10   1   4        426.76        421.86        18.63 o
  -7   2   4         82.31         78.92        11.21 o
  -6   2   4         85.33         83.76         9.93 o
  -5   2   4        503.55        481.93        12.74 o
  -4   2   4        176.21        173.49         8.39 o
  -3   2   4       1580.54       1475.15        15.95 o
  -2   2   4         31.55         32.33         2.68 o
  -1   2   4        489.45        504.62         6.07 o
   0   2   4       1058.15       1010.77         7.02 o
   1   2   4       1300.56       1258.48        18.50 o
   2   2   4       6148.21       6511.20        29.65 o
   3   2   4        193.05        166.30         7.40 o
   4   2   4       3006.61       3073.75        13.96 o
   5   2   4       1705.69       1554.65        10.82 o
   6   2   4         81.22         78.00         5.05 o
   7   2   4        334.55        346.63        11.65 o
   8   2   4          9.75         12.17         9.10 o
   9   2   4         73.89         79.98        11.82 o
  10   2   4       1033.32       1042.96        22.81 o
  -7   3   4         80.81         61.61        12.00 o
  -6   3   4        401.78        396.51        14.72 o
  -5   3   4        777.21        727.53        15.82 o
  -4   3   4        172.10        164.88         8.92 o
  -3   3   4          1.73          3.47         4.70 o
  -2   3   4        575.01        542.28        20.90 o
  -1   3   4        764.67        753.60        10.59 o
   0   3   4       2849.02       2796.57        13.18 o
   1   3   4       1724.49       1786.25        13.10 o
   2   3   4        814.43        830.35        12.82 o
   3   3   4        426.65        391.60        11.50 o
   4   3   4       1017.64        995.82         8.47 o
   5   3   4        951.81        926.63         8.65 o
   6   3   4       1187.89       1242.53        10.86 o
   7   3   4        247.26        235.66        13.16 o
   8   3   4       1362.88       1378.93        13.45 o
   9   3   4       1178.84       1148.60        20.65 o
  10   3   4        100.65        109.68        13.67 o
  -6   4   4        274.61        284.68        11.27 o
  -5   4   4        301.64        313.33        10.18 o
  -4   4   4        284.09        277.97        21.58 o
  -3   4   4         56.43         50.39         6.19 o
  -2   4   4        202.37        199.36         7.18 o
  -1   4   4       1136.61       1111.92        10.79 o
   0   4   4       1205.54       1159.16        10.61 o
   1   4   4        638.24        609.16         7.00 o
   2   4   4        436.42        427.92         9.50 o
   3   4   4         59.77         56.64         3.46 o
   4   4   4       4042.77       4192.72        16.22 o
   5   4   4        132.02        120.01         5.27 o
   6   4   4        134.63        126.24         7.07 o
   7   4   4        140.88        141.30         6.10 o
   8   4   4        169.29        175.33         7.15 o
   9   4   4       1367.67       1389.98        26.98 o
  10   4   4        341.46        346.01        15.12 o
  11   4   4          0.45         -2.29        12.39 o
  -5   5   4        138.08        138.91         9.55 o
  -4   5   4          3.11          5.55         7.29 o
  -3   5   4         31.47         30.22         6.90 o
  -2   5   4        990.08        984.70        12.32 o
  -1   5   4        461.44        441.93         8.46 o
   0   5   4        329.16        321.39        10.37 o
   1   5   4        146.52        139.85         5.17 o
   2   5   4        791.63        800.82        13.74 o
   3   5   4       1631.27       1561.48         9.64 o
   4   5   4       2042.74       1981.86        47.83 o
   5   5   4        812.42        879.20         8.58 o
   6   5   4        244.96        228.32         5.92 o
   7   5   4       1391.57       1384.60        12.14 o
   8   5   4       1031.68       1061.80        11.92 o
   9   5   4         81.85         73.58         7.04 o
  10   5   4        208.98        205.52         9.18 o
  11   5   4        181.03        175.29        14.15 o
  -4   6   4         22.33         24.67         8.55 o
  -3   6   4        341.80        350.33        18.02 o
  -2   6   4        595.64        586.70        11.25 o
  -1   6   4        215.46        212.55         7.66 o
   0   6   4        667.11        668.31        10.22 o
   1   6   4         80.52         73.71         6.86 o
   2   6   4        878.32        889.12        15.05 o
   3   6   4       1155.56       1116.70        16.26 o
   4   6   4        428.48        400.86        11.07 o
   5   6   4         38.63         50.16         3.89 o
   6   6   4        190.11        195.33         5.71 o
   7   6   4         79.72         89.42         5.48 o
   8   6   4       1334.00       1354.73        12.97 o
   9   6   4        283.49        292.06         8.61 o
  10   6   4         21.31         26.60         7.65 o
  11   6   4        598.98        643.42        50.32 o
  -3   7   4        393.93        418.85        11.99 o
  -2   7   4        216.15        230.70         9.60 o
  -1   7   4        255.86        260.39         9.13 o
   0   7   4         75.03         76.19         6.82 o
   1   7   4       1338.94       1351.52        35.86 o
   2   7   4        405.18        376.76        10.90 o
   3   7   4        516.50        495.55        13.49 o
   4   7   4        394.36        405.95        12.44 o
   5   7   4        199.86        180.87        10.24 o
   6   7   4       1466.36       1438.50        19.34 o
   7   7   4       1053.26       1105.98        18.15 o
   8   7   4        439.15        420.50        13.75 o
   9   7   4          5.85          5.98        10.11 o
  10   7   4         69.18         64.33        11.78 o
  -2   8   4        262.43        269.80        10.98 o
  -1   8   4         38.92         43.66         8.10 o
   0   8   4         20.34         16.91         7.26 o
   1   8   4       1106.77       1127.43        14.34 o
   2   8   4        252.39        257.53        13.18 o
   3   8   4        367.48        357.22        13.31 o
   4   8   4         13.14         18.59         9.76 o
   5   8   4         45.64         39.46         9.62 o
   6   8   4        541.19        526.05        14.50 o
   7   8   4        969.94        946.29        18.28 o
   8   8   4        142.39        137.76        11.47 o
   9   8   4         24.65         28.83        11.03 o
  10   8   4         63.96         59.63        12.26 o
  -1   9   4         21.89         24.76         9.01 o
   0   9   4        447.98        463.76        12.00 o
   1   9   4        619.32        634.46        12.74 o
   2   9   4        134.33        127.93         8.58 o
   3   9   4        204.28        197.13        13.23 o
   4   9   4          7.30          6.99        10.81 o
   5   9   4       1169.39       1121.36        20.61 o
   6   9   4        803.06        790.20        17.58 o
   7   9   4        255.87        243.84        13.71 o
   8   9   4          4.44         -0.04        11.25 o
   9   9   4         40.92         48.25        12.35 o
   1  10   4        278.60        328.78        11.65 o
   2  10   4        191.49        204.32        10.41 o
   3  10   4          2.21          3.16        12.13 o
   4  10   4         75.50         75.58        12.79 o
   5  10   4        552.49        532.64        17.84 o
   6  10   4         25.30         26.37        11.60 o
   7  10   4        209.09        186.50        14.06 o
   8  10   4         41.29         40.96        13.18 o
   4  11   4        339.27        341.36        16.92 o
   5  11   4        328.04        343.68        17.40 o
   6  11   4        493.37        477.85        18.50 o
  -6  -9   5         72.78         73.65        13.23 o
  -5  -9   5        221.94        208.03        14.37 o
  -4  -9   5        214.12        197.31        13.93 o
  -3  -9   5        242.59        243.84        14.06 o
  -2  -9   5          3.48          3.56        11.03 o
  -1  -9   5         26.24         21.18        11.16 o
   0  -9   5        105.28        107.35        11.91 o
  -7  -8   5         42.38         40.56        12.66 o
  -6  -8   5         67.01         74.70        12.88 o
  -5  -8   5        104.69        106.34        12.26 o
  -4  -8   5        674.69        650.41        17.75 o
  -3  -8   5        273.19        282.16        13.62 o
  -2  -8   5         11.73          8.66        10.19 o
  -1  -8   5        341.88        364.25        13.97 o
   0  -8   5         34.83         40.56        10.15 o
   1  -8   5        168.80        152.13        10.94 o
  -7  -7   5         35.85         24.29         7.70 o
  -6  -7   5        368.05        346.76        15.03 o
  -5  -7   5        276.03        288.62        13.93 o
  -4  -7   5        283.39        285.42        13.05 o
  -3  -7   5          0.57         -0.92         9.49 o
  -2  -7   5        104.43        109.29        10.41 o
  -1  -7   5        514.27        512.30        14.50 o
   0  -7   5        356.40        373.48        12.74 o
   1  -7   5        689.31        679.77        15.16 o
   2  -7   5        105.25        102.70         9.76 o
  -8  -6   5         72.51         62.18        11.34 o
  -7  -6   5        138.86        152.05        16.22 o
  -6  -6   5          9.44         11.89         6.46 o
  -5  -6   5        603.16        572.71        10.71 o
  -4  -6   5        395.46        362.01        13.31 o
  -3  -6   5         23.40         18.76         8.35 o
  -2  -6   5       1184.84       1175.41        18.59 o
  -1  -6   5         55.80         71.30         6.31 o
   0  -6   5        353.85        349.76         8.27 o
   1  -6   5        465.44        476.92        13.14 o
   2  -6   5         25.49         29.57         8.26 o
   4  -6   5        198.03        203.90        12.44 o
  -8  -5   5         23.17         16.17        10.94 o
  -7  -5   5        439.29        440.47        10.70 o
  -6  -5   5        858.08        859.13        38.19 o
  -5  -5   5        292.58        291.68        16.39 o
  -4  -5   5         89.93         88.05         5.87 o
  -3  -5   5        154.30        169.87         6.59 o
  -2  -5   5        221.56        219.50         9.84 o
  -1  -5   5       2394.61       2447.85        23.51 o
   0  -5   5        566.27        585.76         9.19 o
   1  -5   5         24.43         24.83         5.41 o
   2  -5   5       1150.44       1168.41        14.46 o
   3  -5   5        169.19        190.59         6.91 o
   4  -5   5        502.04        543.19        15.47 o
   5  -5   5         30.55         40.16        11.60 o
   6  -5   5          1.27         -0.35        12.26 o
  -8  -4   5        257.98        247.62        14.02 o
  -7  -4   5        112.22         99.09        10.81 o
  -6  -4   5        503.50        505.64        27.27 o
  -5  -4   5        203.67        198.53         8.59 o
  -4  -4   5         98.83        107.24         8.55 o
  -3  -4   5        597.76        607.24        34.03 o
  -2  -4   5        320.15        317.55         8.72 o
  -1  -4   5        887.97        899.36        14.24 o
   0  -4   5        174.57        185.18         6.23 o
   1  -4   5        130.19        139.52         6.01 o
   2  -4   5       1247.91       1216.90        22.65 o
   3  -4   5        286.84        308.82        12.46 o
   4  -4   5        734.79        743.50         9.96 o
   5  -4   5         45.47         39.46        10.46 o
   6  -4   5         28.16         33.18        12.04 o
   7  -4   5        292.46        320.97        17.01 o
  -8  -3   5        430.94        412.06        15.64 o
  -7  -3   5        787.01        763.52        17.31 o
  -6  -3   5         70.97         74.97         7.71 o
  -5  -3   5          1.12          4.31         5.11 o
  -4  -3   5        271.03        255.42        12.70 o
  -3  -3   5        846.19        863.87         9.62 o
  -2  -3   5       2224.14       2421.49        14.29 o
  -1  -3   5        192.83        198.17         5.26 o
   0  -3   5         98.43        134.03         7.38 o
   1  -3   5       1347.77       1397.93        13.12 o
   2  -3   5       1300.75       1300.53        15.64 o
   3  -3   5       1178.26       1226.50        11.35 o
   4  -3   5        439.80        470.31         7.98 o
   5  -3   5         19.79         28.12         9.71 o
   6  -3   5        816.04        881.56        19.56 o
   7  -3   5        226.33        226.62        14.90 o
   8  -3   5        278.47        302.38        17.53 o
  -8  -2   5         73.09         65.74        11.56 o
  -7  -2   5         38.61         34.32         9.62 o
  -6  -2   5        288.71        260.76        10.94 o
  -5  -2   5          0.55          2.79         4.61 o
  -4  -2   5       1461.13       1502.03        12.51 o
  -3  -2   5        240.40        232.43         5.75 o
  -2  -2   5       1155.39       1134.66         9.72 o
  -1  -2   5          6.42          8.40         3.37 o
   0  -2   5         38.05         44.99         3.26 o
   1  -2   5       1087.72       1070.17         9.93 o
   2  -2   5        844.22        887.50        23.91 o
   3  -2   5        785.86        789.79        14.15 o
   4  -2   5        393.83        378.64         9.60 o
   5  -2   5         64.29         56.90         4.96 o
   6  -2   5        210.04        210.36        12.39 o
   7  -2   5        372.84        402.83        15.91 o
   8  -2   5        468.19        506.54        18.41 o
  -8  -1   5        395.91        409.64        16.26 o
  -7  -1   5        283.14        289.28        13.36 o
  -6  -1   5         12.07         15.51         8.39 o
  -5  -1   5        755.92        732.68        14.28 o
  -4  -1   5        652.61        675.46        32.10 o
  -3  -1   5        475.93        473.07         6.93 o
  -2  -1   5       2846.48       3066.80        14.58 o
  -1  -1   5        357.50        401.31        19.34 o
   0  -1   5       1856.13       2133.28        11.45 o
   1  -1   5       1195.63       1035.37         6.71 o
   2  -1   5       1009.11        991.22         9.30 o
   3  -1   5        271.32        278.23         5.89 o
   4  -1   5        101.75         95.86         3.28 o
   5  -1   5       2220.89       2091.53        13.80 o
   6  -1   5       1476.89       1435.18        34.30 o
   7  -1   5        412.99        456.53        15.73 o
   8  -1   5          0.55          4.13        11.82 o
   9  -1   5         20.60         25.97        14.19 o
  -7   0   5        416.67        394.22        14.94 o
  -6   0   5         64.61         59.54         9.45 o
  -5   0   5        210.12        204.95        10.11 o
  -4   0   5        657.39        654.59        12.88 o
  -3   0   5         54.33         53.19         3.38 o
  -2   0   5        353.29        359.60         7.71 o
  -1   0   5       1154.54       1214.72        22.13 o
   0   0   5        397.02        401.59         4.84 o
   1   0   5       2359.23       2419.21        27.51 o
   2   0   5         58.95         44.68         2.88 o
   3   0   5        373.04        383.57         6.64 o
   4   0   5         12.71         12.08         7.03 o
   5   0   5        854.07        817.36        15.47 o
   6   0   5       1097.02       1059.22        18.28 o
   7   0   5        165.64        171.47        11.60 o
   8   0   5        108.30        118.12        12.57 o
   9   0   5        269.86        287.39        16.26 o
  -7   1   5         72.85         65.78        11.34 o
  -6   1   5        275.36        270.56        12.17 o
  -5   1   5        281.66        272.10        10.81 o
  -4   1   5        278.74        272.63         9.58 o
  -3   1   5        961.93        952.70         7.47 o
  -2   1   5          0.65          1.06         2.71 o
  -1   1   5       4941.18       4984.22        29.42 o
   0   1   5       1522.55       1496.00         8.09 o
   1   1   5        465.53        470.69         7.62 o
   2   1   5       2127.95       2178.23        37.60 o
   3   1   5          4.75          4.87         3.05 o
   4   1   5       3564.77       3563.79        27.51 o
   5   1   5       2214.20       2095.76        17.31 o
   6   1   5         19.76         16.04         8.26 o
   7   1   5          0.58          4.97         9.23 o
   8   1   5          8.78         12.35        10.19 o
   9   1   5       1001.98       1008.56        21.80 o
  10   1   5        476.30        494.10        19.64 o
  -7   2   5          9.29          4.17        10.68 o
  -6   2   5        167.65        157.76        11.43 o
  -5   2   5       1640.82       1486.23        20.74 o
  -4   2   5          5.76          5.34         5.53 o
  -3   2   5         58.35         70.77         5.36 o
  -2   2   5        393.80        384.73         5.24 o
  -1   2   5        446.22        447.36         6.20 o
   0   2   5        914.77        900.35         7.13 o
   1   2   5        199.64        207.96         5.34 o
   2   2   5          0.78          3.63         1.58 o
   3   2   5        926.68        882.25        11.21 o
   4   2   5        428.17        396.79         6.31 o
   5   2   5       1573.95       1595.89        11.84 o
   6   2   5         26.93         32.99         4.84 o
   7   2   5        305.96        293.28        11.86 o
   8   2   5        701.26        705.83        16.87 o
   9   2   5        496.66        446.56        16.00 o
  10   2   5        207.48        226.00        15.78 o
  -6   3   5        262.19        251.82        10.20 o
  -5   3   5        118.29        119.67        10.15 o
  -4   3   5        256.07        257.34        13.16 o
  -3   3   5         52.21         62.41         5.80 o
  -2   3   5       1088.50       1047.20        44.05 o
  -1   3   5       1892.78       1863.20        12.48 o
   0   3   5        385.32        387.37         5.84 o
   1   3   5        767.13        842.92         7.13 o
   2   3   5       1864.48       2068.64         8.97 o
   3   3   5       2061.28       2183.47        13.83 o
   4   3   5       1600.31       1590.13        16.22 o
   5   3   5        759.17        725.34         9.05 o
   6   3   5         30.25         32.10         4.82 o
   7   3   5         72.63         75.25         5.99 o
   8   3   5        819.35        869.29        16.00 o
   9   3   5       1200.06       1176.16        21.05 o
  10   3   5         99.72         99.71        13.14 o
  -5   4   5         30.25         31.58         8.05 o
  -4   4   5         84.40         78.00         7.40 o
  -3   4   5        152.43        142.50         7.29 o
  -2   4   5        304.90        312.85         7.74 o
  -1   4   5       1124.11       1133.85        17.56 o
   0   4   5          5.83          5.93         3.93 o
   1   4   5         47.02         52.69         3.82 o
   2   4   5        336.31        301.15         4.54 o
   3   4   5        273.08        246.95         4.62 o
   4   4   5       3870.07       4060.39        46.45 o
   5   4   5        114.37        121.54         7.40 o
   6   4   5       1687.60       1726.29        20.24 o
   7   4   5        442.01        446.77         8.50 o
   8   4   5        281.19        273.96         8.08 o
   9   4   5        156.45        161.74         8.08 o
  10   4   5          5.86          4.39        11.56 o
  -5   5   5         86.00         82.66         9.31 o
  -4   5   5         14.10         13.91         7.64 o
  -3   5   5        153.14        142.00         8.00 o
  -2   5   5       1899.91       1911.03        83.03 o
  -1   5   5        504.63        505.17         9.84 o
   0   5   5        230.67        244.49        10.77 o
   1   5   5        629.29        653.64         8.57 o
   2   5   5       1008.83        960.90         7.55 o
   3   5   5       1246.80       1303.20        34.36 o
   4   5   5         44.48         50.61         4.25 o
   5   5   5        185.50        197.92         5.62 o
   6   5   5        724.16        678.67        13.86 o
   7   5   5        299.30        321.01         8.57 o
   8   5   5       2638.47       2691.71        24.59 o
   9   5   5        106.63        114.16         7.65 o
  10   5   5         54.15         57.19         8.09 o
  -4   6   5        128.30        127.62         9.89 o
  -3   6   5        278.30        302.63        10.21 o
  -2   6   5        342.21        346.23         9.83 o
  -1   6   5         85.94         76.97         6.82 o
   0   6   5          3.28          5.23         5.44 o
   1   6   5        191.12        203.01         7.14 o
   2   6   5        604.14        577.30         8.59 o
   3   6   5       1478.89       1537.22        13.10 o
   4   6   5         55.87         67.63         8.39 o
   5   6   5       1070.77       1052.74        16.61 o
   6   6   5       2241.92       2305.20        34.78 o
   7   6   5         20.70         25.79         5.07 o
   8   6   5        350.14        364.32        12.83 o
   9   6   5         44.09         42.86         6.96 o
  10   6   5        135.42        150.55         8.73 o
  -3   7   5        150.88        174.70        10.22 o
  -2   7   5        152.48        155.66         9.25 o
  -1   7   5        150.79        157.79         8.53 o
   0   7   5        367.88        355.42         9.31 o
   1   7   5       1594.90       1597.29        15.09 o
   2   7   5        698.75        716.77        11.10 o
   3   7   5          4.65          2.68         5.02 o
   4   7   5        267.13        242.13        11.34 o
   5   7   5        303.32        278.47        11.25 o
   6   7   5        322.35        334.24        12.00 o
   7   7   5       1717.68       1635.24        21.84 o
   8   7   5        338.98        321.27        13.27 o
   9   7   5        318.61        322.94        14.24 o
  10   7   5        661.37        679.46        18.50 o
  -2   8   5         32.61         43.16         9.16 o
  -1   8   5         53.64         52.94         8.52 o
   0   8   5        298.95        329.13        10.05 o
   1   8   5        225.29        228.39         8.86 o
   2   8   5        447.54        444.60        12.15 o
   3   8   5         76.22         79.66         8.06 o
   4   8   5        177.91        164.00        11.82 o
   5   8   5       1796.71       1688.94        22.68 o
   6   8   5        159.75        161.27        11.25 o
   7   8   5         17.91         13.97        10.15 o
   8   8   5          7.20          3.47        10.37 o
   9   8   5        108.60        117.64        12.83 o
  10   8   5        563.74        588.98        18.46 o
   0   9   5        429.57        443.76        12.00 o
   1   9   5        237.19        259.94         9.98 o
   2   9   5         61.92         70.46         7.94 o
   3   9   5         34.34         40.45         7.12 o
   4   9   5         37.77         39.29        11.51 o
   5   9   5        806.83        772.84        18.46 o
   6   9   5        678.86        628.57        16.96 o
   7   9   5        115.51        113.59        12.57 o
   8   9   5        100.82         98.13        12.96 o
   9   9   5        403.16        405.51        16.65 o
   2  10   5         26.23         19.02         8.21 o
   3  10   5        236.61        238.82        16.90 o
   4  10   5        682.61        670.95        15.86 o
   5  10   5        452.24        443.26        17.09 o
   6  10   5         13.85         12.44        11.82 o
   7  10   5         33.51         42.58        12.52 o
   8  10   5         99.23         89.95        13.93 o
  -4  -9   6        438.45        421.38        17.23 o
  -3  -9   6        103.37         88.55        13.14 o
  -2  -9   6         15.42         16.04        11.78 o
  -1  -9   6        138.25        124.49        13.01 o
  -6  -8   6        120.61        118.08        14.33 o
  -5  -8   6          5.51          3.12        11.82 o
  -4  -8   6        173.71        172.96        14.24 o
  -3  -8   6         47.24         50.97        12.04 o
  -2  -8   6        148.33        144.84        12.44 o
  -1  -8   6        168.11        167.60        13.05 o
   0  -8   6        192.75        180.65        12.52 o
   1  -8   6        124.58        119.31        11.60 o
  -6  -7   6        236.74        237.55        10.48 o
  -5  -7   6        208.42        210.71        13.89 o
  -4  -7   6        457.41        436.93        15.51 o
  -3  -7   6         57.16         59.37        10.85 o
  -2  -7   6        547.57        548.20        15.60 o
  -1  -7   6        869.62        883.40        18.37 o
   0  -7   6         13.62         16.79        10.11 o
   1  -7   6         82.51         91.45        10.19 o
   2  -7   6          4.83         10.15         9.40 o
  -7  -6   6        379.79        386.81        32.91 o
  -6  -6   6         29.67         27.65         7.45 o
  -5  -6   6        298.24        278.70        15.14 o
  -4  -6   6          0.00          1.41         9.84 o
  -3  -6   6        498.64        510.67        14.94 o
  -2  -6   6         86.42        100.54        10.33 o
  -1  -6   6         98.88        111.35         7.19 o
   0  -6   6        214.46        209.43         9.01 o
   1  -6   6          4.70          6.21         6.23 o
   2  -6   6        836.99        829.40        16.74 o
   3  -6   6        707.14        722.44        15.60 o
  -7  -5   6        443.73        424.54        15.86 o
  -6  -5   6        129.32        125.52        14.17 o
  -5  -5   6        146.14        138.74        12.52 o
  -4  -5   6          2.25          3.70         5.74 o
  -3  -5   6        751.80        775.21        19.34 o
  -2  -5   6        360.63        350.10        12.52 o
  -1  -5   6        736.97        735.80        15.29 o
   0  -5   6          7.49          8.62         5.81 o
   1  -5   6        140.04        149.64         6.99 o
   2  -5   6        346.13        358.24        11.45 o
   3  -5   6        710.54        718.42        14.94 o
   4  -5   6        240.68        239.76        13.01 o
   5  -5   6         66.75         65.21        12.39 o
   6  -5   6         97.64         97.60        13.89 o
  -7  -4   6         69.88         56.91        11.03 o
  -6  -4   6         34.50         38.99         6.84 o
  -5  -4   6         44.52         39.53         6.39 o
  -4  -4   6        217.03        248.00        10.68 o
  -3  -4   6        892.30        883.19        22.15 o
  -2  -4   6        665.80        712.68         9.83 o
  -1  -4   6        177.88        171.38         9.71 o
   0  -4   6        672.47        678.78        10.29 o
   1  -4   6        118.96        139.52         6.62 o
   2  -4   6        759.33        768.28        15.78 o
   3  -4   6        802.79        824.54        16.26 o
   4  -4   6        147.36        148.30         6.96 o
   5  -4   6        175.84        171.69        13.23 o
   6  -4   6        172.30        196.78        14.41 o
   7  -4   6        188.42        217.48        16.39 o
  -7  -3   6        302.77        279.66        13.62 o
  -6  -3   6         15.90         11.56         8.74 o
  -5  -3   6         53.50         55.00         8.88 o
  -4  -3   6       1135.18       1184.17        23.55 o
  -3  -3   6        456.48        473.01         8.94 o
  -2  -3   6        845.30        826.10        27.99 o
  -1  -3   6          0.24          0.85         4.19 o
   0  -3   6          7.06         11.56         6.46 o
   1  -3   6        976.13        980.82        11.12 o
   2  -3   6        536.74        523.49         8.82 o
   3  -3   6        625.58        633.52         9.69 o
   4  -3   6        343.48        342.23         9.62 o
   5  -3   6         54.14         62.15         5.97 o
   6  -3   6        825.47        856.95        20.70 o
   7  -3   6        215.71        234.57        16.08 o
  -7  -2   6         50.23         42.27        10.94 o
  -6  -2   6          9.07         16.17         9.40 o
  -5  -2   6          4.19          7.79         5.51 o
  -4  -2   6       1729.47       1759.95        66.82 o
  -3  -2   6        183.45        186.81         6.16 o
  -2  -2   6         28.86         27.13         4.54 o
  -1  -2   6       1123.09       1103.57        30.41 o
   0  -2   6        369.63        358.82         8.59 o
   1  -2   6        979.48        965.24        10.62 o
   2  -2   6        942.52        933.17        16.00 o
   3  -2   6         41.37         48.37         5.27 o
   4  -2   6       1538.47       1571.29        13.55 o
   5  -2   6        297.95        286.86         7.64 o
   6  -2   6        657.98        639.82        17.84 o
   7  -2   6        224.26        238.04        15.29 o
   8  -2   6          3.30          5.98        13.45 o
  -7  -1   6        146.40        130.16        12.26 o
  -6  -1   6        102.36        106.87        10.72 o
  -5  -1   6        815.70        795.03        16.04 o
  -4  -1   6        110.49        113.79         9.80 o
  -3  -1   6        142.78        154.61         6.79 o
  -2  -1   6        253.41        282.05         6.12 o
  -1  -1   6        129.60        130.97         4.66 o
   0  -1   6       3105.31       3368.23        20.46 o
   1  -1   6        556.59        568.32         9.68 o
   2  -1   6       1733.82       1766.16        13.32 o
   3  -1   6        649.38        640.87         8.74 o
   4  -1   6         96.49        107.74         5.73 o
   5  -1   6        182.09        174.32         6.49 o
   6  -1   6        503.29        478.97         8.42 o
   7  -1   6        275.52        293.37        15.03 o
   8  -1   6        337.57        337.49        16.92 o
   9  -1   6        280.01        291.88        17.53 o
  -7   0   6         45.38         50.97        11.95 o
  -6   0   6        254.43        246.57        12.92 o
  -5   0   6        340.97        361.00        12.79 o
  -4   0   6        525.06        534.36        13.05 o
  -3   0   6        169.90        179.62         5.84 o
  -2   0   6        649.22        694.94         8.45 o
  -1   0   6       1388.01       1528.49        11.14 o
   0   0   6        768.15        783.86        17.53 o
   1   0   6        152.78        146.32         3.40 o
   2   0   6        373.64        373.98        14.07 o
   3   0   6       1139.38       1097.48        10.04 o
   4   0   6       1033.53        979.03        16.74 o
   5   0   6       1327.72       1309.75        20.52 o
   6   0   6        173.74        170.63        11.69 o
   7   0   6        311.05        257.55        13.80 o
   8   0   6        227.45        228.99        14.55 o
   9   0   6        558.96        554.88        19.60 o
  -6   1   6        286.60        284.98        13.67 o
  -5   1   6        321.50        305.32        12.08 o
  -4   1   6        167.53        157.10         9.40 o
  -3   1   6         50.58         45.83         5.08 o
  -2   1   6         86.26         80.50         4.66 o
  -1   1   6       1099.08       1131.41        18.32 o
   0   1   6        686.04        723.42        11.97 o
   1   1   6        238.34        235.00         4.48 o
   2   1   6        111.62        120.85         3.48 o
   3   1   6       1070.62       1049.38        15.71 o
   4   1   6        994.97        895.57         9.10 o
   5   1   6        438.60        416.39         7.57 o
   6   1   6        409.56        403.18        13.40 o
   7   1   6        217.18        183.51        12.39 o
   8   1   6        202.38        223.89        14.37 o
   9   1   6        689.44        642.06        19.69 o
  10   1   6         12.68         17.49        14.41 o
  -6   2   6        114.75        130.65        12.17 o
  -5   2   6        367.17        344.30        13.10 o
  -4   2   6          7.02          4.79         7.73 o
  -3   2   6        152.63        145.50         8.53 o
  -2   2   6       1215.76       1299.97        10.96 o
  -1   2   6        891.22        873.38         6.99 o
   0   2   6        230.52        225.81         4.58 o
   1   2   6          4.04          9.29         2.59 o
   2   2   6        440.75        400.59        10.94 o
   3   2   6       4917.18       5031.80        57.30 o
   4   2   6        600.83        583.30         7.78 o
   5   2   6        150.77        147.43         8.04 o
   6   2   6          7.31          7.34         5.18 o
   7   2   6        340.28        305.65        16.15 o
   8   2   6       1113.18       1197.47        21.66 o
   9   2   6        429.81        452.05        17.09 o
  10   2   6          0.89         10.06        13.36 o
  -5   3   6          1.74         -1.63         9.76 o
  -4   3   6          3.00          8.31         8.39 o
  -3   3   6        187.14        182.03         7.24 o
  -2   3   6        437.33        430.94        10.88 o
  -1   3   6       1022.44       1011.56         9.99 o
   0   3   6        189.23        221.63         5.14 o
   1   3   6         65.38         59.41         3.32 o
   2   3   6        505.57        483.90         5.37 o
   3   3   6        590.09        601.86        13.03 o
   4   3   6        232.51        240.13         5.95 o
   5   3   6        639.14        657.65         8.94 o
   6   3   6       1075.52       1066.65        17.47 o
   7   3   6        641.07        677.00        10.24 o
   8   3   6        405.34        420.12         9.54 o
   9   3   6        132.52        132.75        12.88 o
  10   3   6          0.65          4.09        12.48 o
  -5   4   6          0.94         -1.80        10.90 o
  -4   4   6         38.11         45.68         7.45 o
  -3   4   6        572.42        552.28        15.29 o
  -2   4   6        396.28        398.55        14.74 o
  -1   4   6        575.16        571.17        19.49 o
   0   4   6         16.86         19.80         4.24 o
   1   4   6       1221.79       1274.88        15.89 o
   2   4   6       1357.69       1384.28        16.45 o
   3   4   6        620.21        603.74        23.05 o
   4   4   6         55.38         54.06         4.77 o
   5   4   6          3.50          2.85         4.68 o
   6   4   6       1301.29       1288.99        18.79 o
   7   4   6       1137.04       1164.07        12.39 o
   8   4   6        948.29        950.59        19.58 o
   9   4   6         53.86         50.75         7.62 o
  10   4   6        210.36        221.48        14.63 o
  -4   5   6         93.68        106.28         8.82 o
  -3   5   6         72.31         70.64         7.85 o
  -2   5   6        526.66        526.06        20.21 o
  -1   5   6          0.73          2.80         5.50 o
   0   5   6        188.81        195.15         6.67 o
   1   5   6        330.12        323.07         6.97 o
   2   5   6        204.76        213.49         7.68 o
   3   5   6       2316.43       2475.18        24.89 o
   4   5   6          6.37         11.00         4.52 o
   5   5   6        643.13        677.76        36.76 o
   6   5   6       1048.43       1043.05        15.20 o
   7   5   6         57.84         69.27         6.09 o
   8   5   6        185.57        197.92        15.71 o
   9   5   6          3.42          3.69         6.81 o
  10   5   6        336.74        364.40        10.77 o
  -3   6   6        281.80        280.29        10.20 o
  -2   6   6         43.38         56.47         7.53 o
  -1   6   6          3.02          4.84         6.46 o
   0   6   6        571.71        580.13        10.08 o
   1   6   6       1320.33       1289.05        12.94 o
   2   6   6        714.37        706.71         9.44 o
   3   6   6          2.35          4.41         3.96 o
   4   6   6          1.52          2.07         7.65 o
   5   6   6        472.54        483.60        12.61 o
   6   6   6       1293.86       1338.14        12.04 o
   7   6   6        563.19        571.57        11.93 o
   8   6   6          9.66          8.43         5.99 o
   9   6   6        162.07        171.37         8.17 o
  10   6   6       1011.66       1077.51        25.27 o
  -2   7   6          0.26          4.29         8.01 o
  -1   7   6         66.12         56.51         7.81 o
   0   7   6        660.77        702.90        16.54 o
   1   7   6         94.78        106.45         7.10 o
   2   7   6        488.89        491.99        10.61 o
   3   7   6         59.09         62.19         5.57 o
   4   7   6        140.96        145.32        10.28 o
   5   7   6       1396.77       1340.29        19.03 o
   6   7   6         61.28         68.90         9.58 o
   7   7   6        187.31        193.44        11.82 o
   8   7   6         10.67         10.46        10.06 o
   9   7   6        246.43        249.29        13.36 o
  10   7   6        557.83        592.71        18.24 o
  -1   8   6        211.46        212.90        10.30 o
   0   8   6        963.62        970.34        14.58 o
   1   8   6          9.76         13.44         6.79 o
   2   8   6         21.87         24.05         6.45 o
   3   8   6          1.35          2.60         5.71 o
   4   8   6        524.84        543.10        15.64 o
   5   8   6       1446.94       1466.89        21.66 o
   6   8   6        645.19        606.60        16.00 o
   7   8   6          2.48          2.02        10.55 o
   8   8   6        182.35        182.37        12.61 o
   9   8   6        390.14        350.72        15.73 o
   1   9   6        108.65        114.18         8.85 o
   2   9   6          3.42          3.26         7.01 o
   3   9   6        209.12        212.27         8.68 o
   4   9   6        397.80        396.68        15.73 o
   5   9   6         69.73         70.93        11.73 o
   6   9   6         90.62         86.22        12.00 o
   7   9   6         80.79         75.98        12.17 o
   8   9   6         44.93         51.94        12.61 o
   9   9   6        581.27        580.50        18.72 o
   3  10   6        185.89        199.60         9.66 o
   4  10   6        756.04        761.64        20.52 o
   5  10   6        337.97        341.44        16.26 o
   6  10   6         68.97         69.17        12.83 o
   7  10   6        250.35        250.17        15.20 o
  -4  -8   7         60.35         48.91        13.23 o
  -3  -8   7        129.87        148.93        14.15 o
  -2  -8   7        292.59        289.50        15.51 o
  -1  -8   7        217.60        208.34        13.80 o
   0  -8   7         82.94         82.26        12.17 o
  -5  -7   7         27.09         23.73        12.35 o
  -4  -7   7         21.66         28.30        12.44 o
  -3  -7   7        282.56        295.65        14.90 o
  -2  -7   7         12.78         13.45        11.25 o
  -1  -7   7        124.03        123.44        12.70 o
   0  -7   7        125.94        127.17        12.30 o
   1  -7   7         10.10         12.66        10.15 o
   2  -7   7        747.87        739.22        17.80 o
  -6  -6   7         66.68         61.18         8.68 o
  -5  -6   7          1.41         -1.57         7.46 o
  -4  -6   7        148.38        175.78        12.92 o
  -3  -6   7        763.36        768.97        19.07 o
  -2  -6   7        588.90        583.49        16.74 o
  -1  -6   7         31.28         35.60         7.50 o
   0  -6   7          0.61         -0.13         7.11 o
   1  -6   7        231.45        238.55         8.96 o
   2  -6   7         64.36         70.53        10.41 o
   3  -6   7        577.65        557.96        15.12 o
  -6  -5   7         15.39          7.91         7.66 o
  -5  -5   7          0.63          4.13         6.91 o
  -4  -5   7        323.19        311.14        16.83 o
  -3  -5   7         84.33        108.05         7.32 o
  -2  -5   7        202.25        218.14        12.26 o
  -1  -5   7        359.45        346.38         9.60 o
   0  -5   7          8.31          9.42         6.70 o
   1  -5   7       1748.53       1678.08        31.71 o
   2  -5   7          8.36          8.40         6.36 o
   3  -5   7         42.82         44.55         7.01 o
   4  -5   7        108.78        111.00        13.01 o
   5  -5   7          2.63         -3.47        12.35 o
  -7  -4   7        130.42        120.63        12.96 o
  -6  -4   7          7.15          7.25        10.19 o
  -5  -4   7         88.46        100.38         7.77 o
  -4  -4   7        318.93        324.67        20.85 o
  -3  -4   7        644.64        652.20        26.92 o
  -2  -4   7        142.63        148.05         7.01 o
  -1  -4   7        254.39        254.22        11.12 o
   0  -4   7        271.63        278.87         8.62 o
   1  -4   7        263.74        259.91         8.50 o
   2  -4   7        721.58        721.61        11.13 o
   3  -4   7        865.21        826.06        25.69 o
   4  -4   7        361.19        352.02         9.34 o
   5  -4   7        585.48        590.17        18.54 o
   6  -4   7        343.23        364.38        17.62 o
  -7  -3   7         76.62         72.99        12.61 o
  -6  -3   7         75.64         78.40        11.34 o
  -5  -3   7          9.05         12.16         6.66 o
  -4  -3   7        246.93        282.59        12.17 o
  -3  -3   7        284.14        300.63         8.28 o
  -2  -3   7         89.20         87.82         5.77 o
  -1  -3   7        756.57        825.41        11.12 o
   0  -3   7        767.42        753.73        14.77 o
   1  -3   7        433.04        429.48         9.11 o
   2  -3   7         43.81         49.28         6.36 o
   3  -3   7         11.80         17.01         5.84 o
   4  -3   7        178.47        172.22         7.52 o
   5  -3   7        110.29        109.94         7.25 o
   6  -3   7        250.95        239.71        15.29 o
   7  -3   7        101.99         97.34        15.16 o
  -7  -2   7          1.93          3.87        11.07 o
  -6  -2   7        140.93        153.36        12.30 o
  -5  -2   7        597.26        574.30        15.38 o
  -4  -2   7        720.95        767.27        29.38 o
  -3  -2   7         55.85         55.17         5.77 o
  -2  -2   7        111.39        125.89         6.06 o
  -1  -2   7         23.78         24.32         4.65 o
   0  -2   7        967.65        933.93        45.70 o
   1  -2   7       1198.95       1167.36        12.63 o
   2  -2   7        533.05        570.00         9.61 o
   3  -2   7        193.65        177.82         7.14 o
   4  -2   7       1579.95       1564.17        14.52 o
   5  -2   7        350.96        358.13         8.81 o
   6  -2   7         65.58         62.12         6.57 o
   7  -2   7         20.96         20.39        13.53 o
   8  -2   7         70.82         91.71        15.56 o
  -6  -1   7        116.73        130.29        11.65 o
  -5  -1   7        388.72        364.78        13.10 o
  -4  -1   7          4.06          2.79         5.48 o
  -3  -1   7        672.46        646.49         9.68 o
  -2  -1   7        726.56        774.37         9.87 o
  -1  -1   7        545.71        589.52         8.70 o
   0  -1   7        773.17        776.50        24.08 o
   1  -1   7        314.21        297.27         5.24 o
   2  -1   7         11.18         13.63         5.30 o
   3  -1   7        751.23        720.81        21.44 o
   4  -1   7        379.99        351.61        10.85 o
   5  -1   7        596.75        589.37        20.61 o
   6  -1   7        341.69        335.68         8.26 o
   7  -1   7         87.12         70.09        13.10 o
   8  -1   7        797.40        811.77        22.24 o
  -6   0   7        413.49        399.58        15.38 o
  -5   0   7         94.51        103.84        10.55 o
  -4   0   7         35.26         42.76         8.61 o
  -3   0   7         36.99         37.19         5.24 o
  -2   0   7       1044.75       1101.96        17.47 o
  -1   0   7        782.12        818.45         9.44 o
   0   0   7        554.23        544.77        25.20 o
   1   0   7        310.97        335.52        13.18 o
   2   0   7         54.69         51.09         3.22 o
   3   0   7       1953.87       1969.53        27.94 o
   4   0   7       1676.15       1646.22        22.85 o
   5   0   7        139.81        138.34        11.82 o
   6   0   7         20.89         15.95        10.46 o
   7   0   7        103.22        117.11         6.82 o
   8   0   7        146.91        158.15        15.38 o
   9   0   7        327.11        333.31        18.37 o
  -6   1   7         88.51         93.95        12.57 o
  -5   1   7          4.99          8.00         9.76 o
  -4   1   7         74.24         67.59         9.32 o
  -3   1   7        443.58        453.85        12.44 o
  -2   1   7        834.91        907.07        35.95 o
  -1   1   7        471.33        480.44         7.60 o
   0   1   7         10.86         13.32         3.79 o
   1   1   7          3.60          4.91         2.56 o
   2   1   7        409.05        364.84        18.43 o
   3   1   7        395.06        382.09         6.47 o
   4   1   7       1219.76       1178.37        36.01 o
   5   1   7         28.09         25.92         5.11 o
   6   1   7        192.15        160.70        11.91 o
   7   1   7        674.81        637.71        17.36 o
   8   1   7        475.75        467.34        17.71 o
   9   1   7        326.52        354.14        17.97 o
  -5   2   7         62.50         70.35        10.99 o
  -4   2   7          0.68          2.24         8.79 o
  -3   2   7        377.24        348.74        11.56 o
  -2   2   7       1145.38       1237.94       110.58 o
  -1   2   7        137.62        138.71         5.40 o
   0   2   7        207.28        228.08         4.87 o
   1   2   7         51.73         65.88         3.33 o
   2   2   7        669.65        679.92        18.30 o
   3   2   7       2845.53       2846.91        21.20 o
   4   2   7         21.18         18.84         4.52 o
   5   2   7          9.00          9.05         4.92 o
   6   2   7        233.97        222.06         8.46 o
   7   2   7        576.54        594.93        10.10 o
   8   2   7       1023.76       1023.89        21.66 o
   9   2   7         85.70         84.46        14.15 o
  10   2   7          5.11          5.89        14.41 o
  -5   3   7        109.64         92.63        11.91 o
  -4   3   7         24.81         23.77         9.71 o
  -3   3   7        191.27        197.26        10.63 o
  -2   3   7        270.69        286.82        10.55 o
  -1   3   7         11.43         10.54         4.44 o
   0   3   7          8.10          9.46         3.92 o
   1   3   7       1432.81       1462.97        17.01 o
   2   3   7        799.20        769.52        21.86 o
   3   3   7        684.33        701.23        32.69 o
   4   3   7         55.05         59.23         5.06 o
   5   3   7         65.00         57.78         5.66 o
   6   3   7        647.41        634.63        11.07 o
   7   3   7        671.56        696.17        29.16 o
   8   3   7        377.79        369.17         9.88 o
   9   3   7         25.26         24.08        12.30 o
  10   3   7        404.75        429.46        18.68 o
  -4   4   7         70.42         86.39        11.47 o
  -3   4   7        929.65        938.33        18.41 o
  -2   4   7        128.77        124.90         6.93 o
  -1   4   7         13.90         15.88         5.20 o
   0   4   7        223.34        223.24        10.41 o
   1   4   7        616.73        618.11        17.47 o
   2   4   7        560.62        560.56        37.44 o
   3   4   7        808.39        795.75        15.91 o
   4   4   7        306.13        321.68         7.29 o
   5   4   7       1257.53       1303.55        48.45 o
   6   4   7        504.73        555.51        18.28 o
   7   4   7        470.95        487.50        10.99 o
   8   4   7         11.97          8.98         6.74 o
   9   4   7         11.79         16.44         7.56 o
  10   4   7        626.11        676.60        19.73 o
  -3   5   7        160.08        167.71         8.92 o
  -2   5   7         39.40         38.76         6.81 o
  -1   5   7          9.93          4.51         5.73 o
   0   5   7        518.00        522.20        21.51 o
   1   5   7        535.47        518.59        12.74 o
   2   5   7        292.98        295.63         9.88 o
   3   5   7          1.13         -0.23         4.86 o
   4   5   7        713.15        719.45        35.55 o
   5   5   7        904.57        952.67        37.62 o
   6   5   7        141.41        154.28         6.92 o
   7   5   7        845.02        878.08        11.67 o
   8   5   7         25.76         22.11         6.74 o
   9   5   7        388.04        426.27        12.59 o
  10   5   7        823.33        907.39        14.34 o
  -2   6   7         26.95         21.63         7.41 o
  -1   6   7         33.88         35.80         6.78 o
   0   6   7        348.29        368.61         9.10 o
   1   6   7        230.07        245.61         7.48 o
   2   6   7        401.00        428.38         8.11 o
   3   6   7          1.65          1.23         8.44 o
   4   6   7        681.12        661.97        14.11 o
   5   6   7       1035.70       1044.50        16.87 o
   6   6   7        303.18        322.28        16.39 o
   7   6   7        217.89        218.78         7.59 o
   8   6   7         19.09         28.45         8.92 o
   9   6   7        293.30        310.43         9.52 o
  10   6   7        353.62        377.90        10.95 o
  -1   7   7         30.99         36.09         7.80 o
   0   7   7       1054.38       1110.24        14.30 o
   1   7   7         99.57        104.50         7.29 o
   2   7   7         23.50         14.79         5.58 o
   3   7   7        166.29        165.40        11.34 o
   4   7   7        432.71        440.32        13.71 o
   5   7   7        605.33        608.80        14.63 o
   6   7   7        125.41        123.09        10.90 o
   7   7   7          0.85         -0.35         9.98 o
   8   7   7        450.20        445.42        15.25 o
   9   7   7        708.53        729.29        18.32 o
   0   8   7        289.86        329.61        10.74 o
   1   8   7         55.64         48.56         7.72 o
   2   8   7          2.03          1.46         6.52 o
   3   8   7         53.49         50.62        11.25 o
   4   8   7        884.60        868.90        18.81 o
   5   8   7         40.14         48.16        10.24 o
   6   8   7        126.82        125.28        11.78 o
   7   8   7         94.31         85.87        12.04 o
   8   8   7        460.56        443.09        15.60 o
   9   8   7        280.24        302.60        15.51 o
   2   9   7         73.41         63.11         8.03 o
   3   9   7        256.16        254.65        14.72 o
   4   9   7        855.62        901.82        20.52 o
   5   9   7          8.77         11.51        11.29 o
   6   9   7         16.29         18.15        11.16 o
   7   9   7        499.61        488.08        17.14 o
   8   9   7        297.58        290.95        15.82 o
   5  10   7         52.06         50.23        13.10 o
   6  10   7         11.01         17.27        12.48 o
  -4  -7   8         93.30        110.47        14.28 o
  -3  -7   8        351.28        358.67        16.79 o
  -2  -7   8        126.33        126.69        13.89 o
  -1  -7   8         11.98         13.18        12.48 o
   0  -7   8         21.08         29.09        11.82 o
   1  -7   8         90.36        105.90        12.52 o
  -5  -6   8         12.26          7.47         8.30 o
  -4  -6   8        396.17        404.72        17.53 o
  -3  -6   8         87.06        119.70        13.36 o
  -2  -6   8         84.92         83.05        12.83 o
  -1  -6   8          3.23          2.71         8.23 o
   0  -6   8         47.39         37.16         8.14 o
   1  -6   8        846.02        840.64        13.76 o
   2  -6   8        178.08        169.23        12.22 o
   3  -6   8          6.94          4.61         9.89 o
  -5  -5   8         77.78         96.18        10.13 o
  -4  -5   8        432.01        442.32        40.96 o
  -3  -5   8          9.02          9.97         7.08 o
  -2  -5   8         34.25         28.52        11.65 o
  -1  -5   8        203.10        197.62         9.42 o
   0  -5   8        140.90        145.83         8.68 o
   1  -5   8        943.43        892.64        25.11 o
   2  -5   8        165.88        163.72         8.60 o
   3  -5   8         34.68         33.07         7.71 o
   4  -5   8        271.34        260.12        10.61 o
  -6  -4   8         25.58         17.71        11.47 o
  -5  -4   8        288.07        322.36        32.50 o
  -4  -4   8        194.48        226.75        14.90 o
  -3  -4   8        354.60        321.28        12.46 o
  -2  -4   8         49.28         37.72         6.54 o
  -1  -4   8        174.33        179.33        11.86 o
   0  -4   8        798.30        806.05        12.76 o
   1  -4   8         22.48         28.50         7.04 o
   2  -4   8         54.94         53.74         7.53 o
   3  -4   8          0.80          4.98         7.14 o
   4  -4   8          8.46          6.51         7.26 o
   5  -4   8        536.03        545.83        19.07 o
  -6  -3   8        127.93        127.09        13.10 o
  -5  -3   8        460.85        476.86        44.34 o
  -4  -3   8        117.29        119.16         7.97 o
  -3  -3   8         24.64         27.03         6.43 o
  -2  -3   8        409.17        413.51        16.24 o
  -1  -3   8         21.61         34.14         5.70 o
   0  -3   8        147.01        150.16        10.59 o
   1  -3   8       1025.21       1021.60        26.30 o
   2  -3   8         72.96         75.70         7.11 o
   3  -3   8       2173.66       2084.98        45.15 o
   4  -3   8        469.36        453.49        18.54 o
   5  -3   8        136.29        140.10         8.36 o
   6  -3   8         75.13         56.51        13.97 o
  -6  -2   8         20.00         24.39        11.65 o
  -5  -2   8        304.27        283.31        13.58 o
  -4  -2   8         72.30         67.21         7.19 o
  -3  -2   8        105.99         83.91         7.98 o
  -2  -2   8        418.17        417.95         8.99 o
  -1  -2   8        823.63        861.28        12.17 o
   0  -2   8        174.09        192.36         6.44 o
   1  -2   8          2.52          0.68         6.23 o
   2  -2   8         17.01         18.53         6.25 o
   3  -2   8         10.68         16.65         6.42 o
   4  -2   8        535.42        523.05        10.59 o
   5  -2   8        622.01        612.54        26.04 o
   6  -2   8         70.74         65.57         7.48 o
   7  -2   8        106.21        106.74        15.12 o
  -6  -1   8        200.60        199.51        14.19 o
  -5  -1   8        250.84        232.42        13.18 o
  -4  -1   8        331.67        299.04        12.57 o
  -3  -1   8         41.11         40.86         6.46 o
  -2  -1   8        300.21        321.11         8.20 o
  -1  -1   8        425.61        468.20         8.83 o
   0  -1   8       1418.95       1504.00        58.77 o
   1  -1   8         70.13         63.81         6.83 o
   2  -1   8       1398.33       1315.26        23.44 o
   3  -1   8       1187.17       1120.73        17.93 o
   4  -1   8         61.26         64.40         6.68 o
   5  -1   8         35.58         37.17         6.75 o
   6  -1   8          0.59          3.02         6.18 o
   7  -1   8        289.69        301.10        16.87 o
   8  -1   8        758.05        741.51        23.99 o
  -5   0   8          1.93          2.99        10.15 o
  -4   0   8        180.82        178.32        11.47 o
  -3   0   8         84.16         87.50         6.65 o
  -2   0   8       1535.59       1628.70        74.20 o
  -1   0   8        129.63        127.44         5.94 o
   0   0   8        194.76        208.99         6.26 o
   1   0   8         89.96         90.48         8.39 o
   2   0   8         96.65         87.74         6.68 o
   3   0   8        253.34        227.24         7.79 o
   4   0   8        613.66        584.38        14.26 o
   5   0   8         97.61        101.92         7.18 o
   6   0   8        542.54        510.62        11.82 o
   7   0   8        594.35        583.85        11.08 o
   8   0   8        238.27        223.10        16.96 o
  -5   1   8         30.95         27.11        11.25 o
  -4   1   8          2.84          7.91         9.62 o
  -3   1   8        352.54        372.51        12.88 o
  -2   1   8        320.12        322.04        26.06 o
  -1   1   8        337.74        344.38         7.75 o
   0   1   8          1.13          1.66         4.32 o
   1   1   8        705.46        691.15        13.93 o
   2   1   8       2437.50       2310.87        98.08 o
   3   1   8        303.08        297.42         6.42 o
   4   1   8        187.12        178.66         6.18 o
   5   1   8        104.76        108.44         6.09 o
   6   1   8        317.05        328.66        16.08 o
   7   1   8        393.49        385.39        16.79 o
   8   1   8        586.33        527.55        19.64 o
   9   1   8         45.77         48.78        15.86 o
  -4   2   8        193.74        219.41        12.66 o
  -3   2   8        282.49        281.37        12.30 o
  -2   2   8        212.16        234.40        10.24 o
  -1   2   8         77.70         78.44         5.57 o
   0   2   8          9.47          9.45         4.65 o
   2   2   8        539.89        511.77        15.29 o
   3   2   8        721.90        753.15         9.38 o
   4   2   8         20.63         27.05         4.97 o
   5   2   8        299.60        283.37         7.46 o
   6   2   8        386.40        384.62         8.87 o
   7   2   8        204.32        226.38        16.68 o
   8   2   8         82.49         70.71        13.58 o
   9   2   8        111.07        101.91        15.95 o
  -4   3   8         65.79         66.36        10.94 o
  -3   3   8        389.33        391.63        13.67 o
  -2   3   8        499.07        504.21        13.31 o
  -1   3   8         29.99         30.95         5.29 o
   0   3   8        430.89        415.23         9.93 o
   1   3   8       1157.03       1184.29        13.71 o
   2   3   8        382.53        386.09        11.14 o
   3   3   8          6.19          6.48         4.88 o
   4   3   8          2.16          1.63         5.05 o
   5   3   8        601.04        612.73        10.17 o
   6   3   8       1006.58        993.48        24.76 o
   7   3   8        771.31        738.76        13.16 o
   8   3   8          0.41          0.83         7.49 o
   9   3   8        105.21         92.94        14.41 o
  -3   4   8        209.99        228.95        12.79 o
  -2   4   8         14.46         10.41         8.79 o
  -1   4   8          1.58          2.37         7.16 o
   0   4   8        303.87        326.11        10.24 o
   1   4   8        130.73        132.45         8.04 o
   2   4   8        406.07        404.99        12.70 o
   3   4   8         16.91         10.16         5.16 o
   4   4   8        111.43        112.46         6.33 o
   5   4   8       2426.88       2503.36        58.18 o
   6   4   8         10.77         14.89         6.37 o
   7   4   8        186.29        214.02         8.23 o
   8   4   8         10.24         11.44         7.22 o
   9   4   8        123.62        122.65         9.19 o
  -2   5   8         11.11         16.17         9.76 o
  -1   5   8        445.37        454.34        13.53 o
   0   5   8        869.33        896.50        11.45 o
   1   5   8        162.23        182.06         9.67 o
   2   5   8         43.26         42.31         5.96 o
   3   5   8          2.67          2.01         5.50 o
   4   5   8        588.08        609.54        13.67 o
   5   5   8       1342.09       1434.61        40.65 o
   6   5   8        132.05        144.39        16.50 o
   7   5   8        104.39        109.70         7.45 o
   8   5   8        121.73        108.03         7.89 o
   9   5   8        731.99        772.20        13.47 o
  -2   6   8         47.87         63.45        11.47 o
  -1   6   8        198.06        220.07         8.79 o
   0   6   8         66.63         72.44         6.94 o
   1   6   8        341.93        376.34        13.27 o
   2   6   8          0.47         -1.05         8.88 o
   3   6   8        185.47        187.42        10.90 o
   4   6   8        895.58        919.13        16.00 o
   5   6   8         19.91         22.10         8.53 o
   6   6   8         25.92         26.23         9.27 o
   7   6   8         55.42         56.17         9.87 o
   8   6   8        272.97        304.64         9.54 o
   9   6   8        613.74        669.24        24.56 o
   0   7   8        230.66        244.78         9.25 o
   1   7   8          2.88          0.92        10.59 o
   2   7   8        163.79        158.42        12.00 o
   3   7   8        131.13        155.43        11.82 o
   4   7   8        879.81        882.04        17.31 o
   5   7   8        271.98        259.62        12.26 o
   6   7   8          0.15         -8.96         9.98 o
   7   7   8         56.99         42.93        10.59 o
   8   7   8        660.57        629.06        17.31 o
   9   7   8        697.47        732.81        18.94 o
   1   8   8         16.32         10.68        11.47 o
   2   8   8         85.08         82.44        12.00 o
   3   8   8        197.72        212.03        13.36 o
   4   8   8        681.18        729.42        18.06 o
   5   8   8          3.40          8.26        10.55 o
   6   8   8        109.24        113.42        12.08 o
   7   8   8        178.61        213.35        13.80 o
   8   8   8        322.48        315.39        14.77 o
   3   9   8        413.91        431.75        17.31 o
   4   9   8        104.68        101.11        13.27 o
   5   9   8         16.16         28.21        12.22 o
   6   9   8         23.08         23.60        11.51 o
   7   9   8        283.02        288.10        15.86 o
  -3  -6   9         22.10         29.88        14.24 o
  -2  -6   9          1.37          5.47         9.17 o
  -1  -6   9         47.68         49.15         9.59 o
   0  -6   9         83.41         82.68         9.32 o
   1  -6   9        152.62        162.99         9.74 o
  -4  -5   9        157.47        163.47        18.04 o
  -3  -5   9         84.45         76.21         9.14 o
  -2  -5   9         23.37         23.82        12.26 o
  -1  -5   9        129.64        149.69        10.07 o
   0  -5   9        425.98        421.36        11.88 o
   1  -5   9         53.15         60.78         8.70 o
   2  -5   9         34.52         26.80         8.33 o
   3  -5   9         54.74         51.40         8.27 o
  -4  -4   9          2.40          4.93         7.82 o
  -3  -4   9          4.10         -2.17         7.22 o
  -2  -4   9        252.72        263.37         9.53 o
  -1  -4   9        118.28        143.61        12.88 o
   0  -4   9        232.18        221.82         9.90 o
   1  -4   9         11.96         10.20         8.13 o
   2  -4   9        160.27        141.96         9.23 o
   3  -4   9        773.24        741.52        27.66 o
   4  -4   9        150.32        151.76         9.39 o
   5  -4   9        123.61        114.32         8.96 o
  -5  -3   9        130.73        127.48        12.92 o
  -4  -3   9         51.08         50.16         8.14 o
  -3  -3   9          5.29          3.44         6.88 o
  -2  -3   9        571.25        542.96        11.27 o
  -1  -3   9        587.91        582.76        11.16 o
   0  -3   9        141.14        156.16         9.18 o
   1  -3   9        133.07        132.64         9.40 o
   2  -3   9          5.27          6.57         7.29 o
   3  -3   9        545.74        544.14        11.73 o
   4  -3   9        146.29        143.60         8.72 o
   5  -3   9        150.22        133.28         8.68 o
   6  -3   9          0.04          4.97        14.59 o
  -5  -2   9         59.86         54.14        11.60 o
  -4  -2   9          0.74         -1.82         7.49 o
  -3  -2   9        382.76        402.53        14.48 o
  -2  -2   9         65.26         80.62         7.19 o
  -1  -2   9        134.86        132.43         7.00 o
   0  -2   9         39.09         51.37        10.11 o
   1  -2   9        138.29        134.01         8.34 o
   2  -2   9       1189.46       1116.40        14.40 o
   3  -2   9        329.00        310.74         9.59 o
   4  -2   9         12.55          8.67         6.99 o
   5  -2   9          1.67          5.73         7.17 o
   6  -2   9          8.47          7.22         7.31 o
  -4  -1   9          0.66          1.85         9.62 o
  -3  -1   9        106.21        101.60         7.83 o
  -2  -1   9        445.19        493.20        10.01 o
  -1  -1   9        268.48        283.80         8.35 o
   0  -1   9         54.66         51.41         9.32 o
   1  -1   9          6.61          4.93         7.04 o
   2  -1   9        379.76        380.51        19.93 o
   3  -1   9       1032.46        970.69        19.66 o
   4  -1   9        131.66        119.17         8.15 o
   5  -1   9          8.80          4.04         6.91 o
   6  -1   9         72.97         64.94         7.93 o
   7  -1   9        161.09        160.79         8.90 o
  -4   0   9          5.12         12.22        10.15 o
  -3   0   9        263.08        268.98        12.00 o
  -2   0   9        286.13        306.20         8.74 o
  -1   0   9         21.19         19.62         5.58 o
   0   0   9        106.96        105.60        10.59 o
   1   0   9        455.06        439.66        13.23 o
   2   0   9        824.86        778.40        12.31 o
   3   0   9        107.66        100.88         7.53 o
   4   0   9          2.60          2.03         6.59 o
   5   0   9         12.53         11.05         7.17 o
   6   0   9        945.84        908.06        32.96 o
   7   0   9        211.51        194.86        13.23 o
   8   0   9          6.87          3.82        14.94 o
  -4   1   9        141.84        166.72        12.79 o
  -3   1   9        904.64        915.00        18.94 o
  -2   1   9          7.19         12.49         6.16 o
  -1   1   9          1.70          3.11         5.58 o
   0   1   9         67.66         63.63         9.58 o
   1   1   9         70.03         78.31         9.10 o
   2   1   9       2110.34       2077.20        18.05 o
   3   1   9         73.14         58.80         7.21 o
   4   1   9         84.89         79.49        12.17 o
   5   1   9        267.62        230.35        14.72 o
   6   1   9        128.45        132.01        14.68 o
   7   1   9        406.22        441.64        19.38 o
   8   1   9        210.36        193.92         9.45 o
  -3   2   9        140.56        138.99        11.69 o
  -2   2   9        150.63        152.40        10.63 o
  -1   2   9         97.83         98.74         6.57 o
   0   2   9        856.37        889.03        17.23 o
   1   2   9        292.07        289.94        11.69 o
   2   2   9         27.25         26.89        10.94 o
   3   2   9         12.98          8.57        10.99 o
   4   2   9         55.63         45.61        11.47 o
   5   2   9        856.83        835.95        11.07 o
   6   2   9        570.71        592.85        16.54 o
   7   2   9        301.19        287.66        16.70 o
   8   2   9          5.40         -2.81        13.84 o
  -3   3   9          1.70          3.82        10.02 o
  -2   3   9         19.35         16.61         8.74 o
  -1   3   9         10.31          7.60         7.43 o
   0   3   9        130.40        135.43        10.46 o
   2   3   9        693.54        668.17        17.71 o
   3   3   9        361.24        315.25        14.59 o
   4   3   9        207.73        200.87         7.16 o
   5   3   9        213.11        226.78         7.63 o
   6   3   9        355.23        363.62        18.41 o
   7   3   9        108.03        103.02         8.07 o
   8   3   9         33.80         41.13         8.09 o
   9   3   9        313.97        327.78        18.98 o
  -2   4   9        181.83        188.83        11.91 o
  -1   4   9        674.88        712.90        15.82 o
   2   4   9          8.33         10.99        10.11 o
   3   4   9         22.87         25.43         6.39 o
   4   4   9        211.59        203.37         7.45 o
   5   4   9       1071.58       1131.31        34.06 o
   6   4   9         93.77         95.35         7.95 o
   7   4   9         94.25         86.49         7.95 o
   8   4   9        293.96        292.83        10.02 o
   9   4   9        769.48        854.23        21.36 o
  -1   5   9         87.40         89.21        10.24 o
   2   5   9         23.70         18.57         6.24 o
   3   5   9        384.89        379.98        14.66 o
   4   5   9        955.47       1004.71        12.48 o
   5   5   9          7.67         10.25         6.39 o
   6   5   9         18.22         22.60         6.82 o
   7   5   9          5.82         12.89         7.08 o
   8   5   9        156.34        154.03         8.88 o
   9   5   9        630.39        670.30        34.65 o
   1   6   9          0.37         -1.01         9.14 o
   2   6   9        179.25        186.50        11.21 o
   3   6   9        290.13        292.62        11.51 o
   4   6   9        719.01        730.43        15.38 o
   5   6   9         77.12         70.40         9.62 o
   6   6   9         35.22         34.14         9.45 o
   7   6   9        530.99        517.00        14.98 o
   8   6   9        507.29        537.30        15.78 o
   1   7   9         16.81         13.40        10.46 o
   2   7   9        238.04        236.33        13.14 o
   3   7   9        318.10        342.23        13.49 o
   4   7   9         44.24         54.75        10.33 o
   5   7   9         46.83         48.73        10.33 o
   6   7   9         75.20         82.35        11.38 o
   7   7   9        143.90        157.32        11.91 o
   8   7   9        272.98        292.80        14.50 o
   3   8   9        432.00        454.69        16.04 o
   4   8   9         62.38         72.11        11.25 o
   5   8   9         54.83         55.19        11.56 o
   6   8   9        452.12        425.51        15.60 o
   7   8   9        326.83        356.38        15.29 o
  -1  -5  10         52.38         56.56         9.82 o
   0  -5  10        461.05        452.08        12.99 o
   1  -5  10          8.10          3.73         9.00 o
  -2  -4  10        332.39        355.51        16.96 o
  -1  -4  10        308.39        302.36        12.83 o
   0  -4  10         67.93         62.56         9.36 o
   1  -4  10         17.06         19.48         8.80 o
   2  -4  10          8.27          6.20         8.67 o
   3  -4  10        338.87        336.14        11.53 o
  -3  -3  10         92.98         93.60         8.63 o
  -2  -3  10         30.74         39.06         8.02 o
  -1  -3  10         61.78         68.64        12.48 o
   0  -3  10          4.52          4.24         8.80 o
   1  -3  10          2.89          1.02         8.46 o
   2  -3  10        240.42        225.37        16.48 o
   3  -3  10        290.06        268.38        10.61 o
   4  -3  10         52.01         55.58         8.60 o
  -3  -2  10        557.35        610.18        35.44 o
  -2  -2  10         67.93         80.06         7.94 o
  -1  -2  10        215.98        218.36        13.71 o
   0  -2  10          3.11          6.15        10.85 o
   1  -2  10        198.18        194.19         9.88 o
   2  -2  10        979.99        903.88        14.44 o
   3  -2  10         80.68         74.34         8.71 o
   4  -2  10         91.26         84.54         8.66 o
   5  -2  10          2.55          0.13         7.83 o
  -3  -1  10        140.67        151.48        17.29 o
  -2  -1  10        124.52        146.68        10.09 o
  -1  -1  10         18.90         14.06        10.77 o
   0  -1  10         10.87         12.61        10.33 o
   1  -1  10        163.20        155.46         9.45 o
   2  -1  10         63.68         56.94         8.54 o
   3  -1  10        151.63        149.65         9.27 o
   4  -1  10          1.36          1.19         8.08 o
   5  -1  10         58.86         54.69         8.52 o
   6  -1  10        409.36        414.26        45.22 o
  -3   0  10        353.38        375.19        14.85 o
  -2   0  10        138.16        131.36         8.27 o
  -1   0  10         49.19         61.35        11.47 o
   0   0  10         90.58         91.58        11.07 o
   1   0  10        354.49        327.87        27.51 o
   2   0  10        309.51        290.17        10.28 o
   3   0  10         77.67         68.71         8.07 o
   4   0  10        170.67        165.36         9.20 o
   5   0  10        213.16        196.42         9.42 o
   6   0  10        511.11        517.05        40.14 o
   7   0  10        314.52        291.51        15.56 o
  -3   1  10        253.89        268.32        13.80 o
  -2   1  10         85.53         73.87         9.80 o
  -1   1  10         29.16         33.53        10.63 o
   0   1  10        218.40        231.45        13.45 o
   1   1  10        192.23        183.55        11.91 o
   2   1  10        169.60        163.22         8.94 o
   3   1  10          8.25          3.64         7.46 o
   4   1  10         33.18         35.02         7.76 o
   5   1  10        732.62        701.64        13.26 o
   6   1  10         77.89         82.84         8.84 o
   7   1  10          5.48          9.50         8.71 o
  -2   2  10         61.34         77.69        10.59 o
  -1   2  10         22.22         27.60        11.56 o
   0   2  10        408.03        387.94        14.50 o
   1   2  10        583.16        571.40        15.95 o
   2   2  10        123.57        111.44         8.94 o
   3   2  10         89.87         71.72        13.45 o
   4   2  10        363.36        334.06        16.79 o
   5   2  10        165.04        165.23        14.77 o
   6   2  10        228.95        222.66        16.92 o
   7   2  10         65.35         54.84        15.56 o
   8   2  10        241.56        243.49        18.41 o
  -2   3  10         18.35         35.64        10.15 o
   0   3  10         88.24         86.61        11.29 o
   1   3  10          3.11          3.56        10.06 o
   2   3  10          9.33          7.73        11.95 o
   3   3  10         32.85         37.66        12.39 o
   4   3  10        835.21        693.96        20.83 o
   5   3  10         33.11         23.42        12.04 o
   6   3  10         84.85         84.24         7.49 o
   7   3  10         99.25        100.24         8.45 o
   8   3  10         82.58         65.69         8.41 o
   2   4  10        147.24        134.51        13.18 o
   3   4  10        246.43        259.27        14.81 o
   4   4  10        742.71        730.65        19.69 o
   5   4  10        258.78        240.79        10.63 o
   6   4  10         38.56         39.55         7.24 o
   7   4  10        269.43        293.16        23.88 o
   8   4  10        115.63        121.88         9.28 o
   2   5  10         35.00         23.16        11.29 o
   3   5  10        521.95        476.53        17.40 o
   4   5  10        354.69        358.19        15.73 o
   5   5  10        141.36        130.25         7.84 o
   6   5  10          2.13          4.08         7.06 o
   7   5  10         58.14         71.63         8.35 o
   8   5  10        655.85        696.97        28.74 o
   4   6  10         90.57         99.27         9.89 o
   5   6  10         10.05         11.73         9.23 o
   6   6  10         52.27         49.96        10.06 o
   7   6  10        506.82        480.17        15.20 o
   3   7  10        311.79        334.63        13.49 o
   4   7  10         79.50         73.30        10.59 o
   5   7  10         12.20         11.91         9.93 o
   6   7  10        235.21        223.23        12.96 o
   0  -3  11         12.16          8.44         9.89 o
   1  -3  11         60.96         71.31        10.26 o
   2  -3  11        669.71        644.39        14.34 o
  -1  -2  11          0.09         -3.91        12.17 o
   0  -2  11          1.39          5.60         9.19 o
   1  -2  11        115.12        126.64        10.42 o
   2  -2  11        130.82        121.41        10.10 o
   3  -2  11          1.46         -0.09         8.90 o
   4  -2  11         71.99         51.73         9.55 o
  -1  -1  11         14.59         25.71        12.30 o
   0  -1  11         94.39        110.34        13.49 o
   1  -1  11        970.57        885.98        21.42 o
   2  -1  11         43.47         34.56         9.13 o
   3  -1  11         33.93         26.36         8.94 o
   4  -1  11         43.53         48.10         9.58 o
   5  -1  11        197.88        190.05        10.97 o
  -1   0  11        185.18        216.64        14.63 o
   0   0  11         32.71         40.47        11.86 o
   1   0  11        221.35        220.00        11.00 o
   2   0  11         92.82         86.73         9.73 o
   3   0  11         15.99          8.21         8.82 o
   4   0  11         29.39         31.12         8.91 o
   5   0  11        190.93        187.14        10.47 o
  -1   1  11         10.95         16.83        12.13 o
   0   1  11        185.08        193.13        14.41 o
   1   1  11        243.07        236.47        11.03 o
   2   1  11         13.66         10.48         8.80 o
   3   1  11        251.87        242.50        13.82 o
   4   1  11        232.12        214.11        10.42 o
   5   1  11        276.39        271.47        13.86 o
   6   1  11         14.54         13.37         9.10 o
   0   2  11        204.74        212.60        13.75 o
   1   2  11         79.73         77.87         9.32 o
   2   2  11        232.95        207.35        17.29 o
   3   2  11         14.61         14.12         8.84 o
   4   2  11        321.70        291.53        13.64 o
   5   2  11        149.75        161.23        10.30 o
   6   2  11         96.33        100.98        16.26 o
   0   3  11         10.11          9.93        10.90 o
   1   3  11         26.54         27.42        10.94 o
   2   3  11        204.74        191.18        20.46 o
   3   3  11        143.18        118.12        14.90 o
   4   3  11        631.29        529.74        20.43 o
   5   3  11          3.08         -4.26        13.23 o
   6   3  11         18.41         10.94        14.19 o
   1   4  11         15.49         16.08        10.85 o
   2   4  11         70.67         54.71        13.89 o
   3   4  11         89.34         76.24        13.75 o
   4   4  11         81.37         77.21        13.75 o
   5   4  11          2.09          1.58        12.52 o
   6   4  11         73.51         75.32        14.68 o
   3   5  11        449.61        377.96        17.49 o
   4   5  11         62.98         53.39        12.96 o
   5   5  11         72.89         70.53        13.45 o
   6   5  11        366.82        389.34        17.97 o
   3   1  12        234.96        223.21        11.79 o
   3   2  12         17.93         22.11         9.84 o
                                                
